# Supplementary material for: A versatile regulatory toolkit of arabinose-inducible artificial transcription factors for Enterobacteriaceae
Source: Commun Biol. 2023 Oct 3;6:1005. doi: 10.1038/s42003-023-05363-3 (PMC10547716; doi:10.1038/s42003-023-05363-3)
Supplement: Supplementary file 4 — Supplementary Data [file 42003_2023_5363_MOESM4_ESM.xlsx]

## Sheet: Data S1
	Fig. 1. Optimization of arabinose-based expression system in Salmonella.
	b Characterizing dose-dependency of arabinose-based gene expression from plasmid						c Characterizing dose-dependency of arabinose-based gene expression from chromosome				d Time-course performance of arabinose-based expression in strains mutated for arabinose-independet expression of transporter in presence of 0.2% arabinose												0				e Time-course performance of arabinose-based expression in strains mutated for arabinose-independet expression of transporter and deleted arabinose catabolism system in presence of 0.2% arabinose
		Sample						Sample				Sample			Sample			Sample										Sample			Sample			Sample
		araBAD / pBAD24-sfGFP	ΔaraBAD / pBAD24-sfGFP	ParaE::PproA1 / pBAD24-sfGFP	ΔaraBAD, ParaE::PproA1 / pBAD24-sfGFP			ΔaraBAD::sfGFP	ΔaraBAD::sfGFP, ParaE::PproA1			araBAD, ParaE			araBAD, ParaE::PproA1			araBAD, ParaE::PproD1				Simple linear regression	ΔaraBAD, ParaE	ΔaraBAD, ParaE::PproA1	ΔaraBAD, ParaE::PproD1			ΔaraBAD, ParaE			ΔaraBAD, ParaE::PproA1			ΔaraBAD, ParaE::PproD1				Simple linear regression	ΔaraBAD, ParaE	ΔaraBAD, ParaE::PproA1	ΔaraBAD, ParaE::PproD1
	% Arabinose	MFI (a.u.)	MFI (a.u.)	MFI (a.u.)	MFI (a.u.)		% Arabinose	MFI (a.u.)	MFI (a.u.)		Time	Repeat 1, MFI (a.u.)	Repeat 2, MFI (a.u.)	Repeat 3, MFI (a.u.)	Repeat 1, MFI (a.u.)	Repeat 2, MFI (a.u.)	Repeat 3, MFI (a.u.)	Repeat 1, MFI (a.u.)	Repeat 2, MFI (a.u.)	Repeat 3, MFI (a.u.)		Best-fit values					Time	Repeat 1, MFI (a.u.)	Repeat 2, MFI (a.u.)	Repeat 3, MFI (a.u.)	Repeat 1, MFI (a.u.)	Repeat 2, MFI (a.u.)	Repeat 3, MFI (a.u.)	Repeat 1, MFI (a.u.)	Repeat 2, MFI (a.u.)	Repeat 3, MFI (a.u.)		Best-fit values
	0	67.8	179	118	74.3		0	111	31.5		0	0.025604	0.028604	0.045604	0.015604	0.015604	0.014604	0.024604	0.033604	0.050604		Slope	0.0009139	0.001478	0.0009779		0	0.022604	0.035604	0.049604	0.022604	0.041604	0.047604	0.018604	0.030604	0.045604		Slope	0.001435	0.001373	0.001548
	1e-05	59.7	55.4	94.1	93.3		1e-05	40.2	24.3		10	0.035604	0.038604	0.057604	0.018604	0.018604	0.017604	0.029604	0.041604	0.061604		Y-intercept	0.2318	0.0951	0.2098		10	0.028604	0.046604	0.062604	0.027604	0.052604	0.061604	0.025604	0.038604	0.055604		Y-intercept	0.1608	0.1666	0.117
	5e-05	87.8	59.6	200	313		5e-05	21.4	50.1		20	0.048604	0.055604	0.079604	0.026604	0.027604	0.025604	0.038604	0.052604	0.077604		X-intercept	-253.6	-64.32	-214.5		20	0.038604	0.059604	0.084604	0.038604	0.072604	0.084604	0.033604	0.047604	0.066604		X-intercept	-112.1	-121.3	-75.57
	0.0001	75.5	61.3	440	465		0.0001	21.1	96		30	0.064604	0.078604	0.109604	0.038604	0.039604	0.037604	0.049604	0.070604	0.099604		1/slope	1094	676.4	1023		30	0.051604	0.079604	0.112604	0.051604	0.097604	0.114604	0.043604	0.061604	0.080604		1/slope	697	728.1	645.9
	0.0005	68.7	75.3	684	1572		0.0005	42.9	262		40	0.082604	0.097604	0.141604	0.053604	0.055604	0.053604	0.062604	0.090604	0.121604							40	0.066604	0.101604	0.144604	0.067604	0.120604	0.148604	0.055604	0.080604	0.097604
	0.001	90.9	99.3	1062	2544		0.001	51	357		50	0.102604	0.114604	0.173604	0.061604	0.061604	0.060604	0.078604	0.100604	0.142604		Std. Error					50	0.085604	0.123604	0.178604	0.087604	0.165604	0.180604	0.072604	0.103604	0.116604		Std. Error
	0.005	577	807	1716	4079		0.005	N.A.	365		60	0.137604	0.141604	0.214604	0.078604	0.080604	0.077604	0.095604	0.119604	0.169604		Slope	5.292e-05	3.729e-05	5.517e-05		60	0.106604	0.163604	0.218604	0.107604	0.206604	0.212604	0.091604	0.119604	0.138604		Slope	3.818e-05	3.546e-05	4.634e-05
	0.01	776	1406	2257	5060		0.01	226	384		70	0.156604	0.196604	0.250604	0.082604	0.085604	0.081604	0.112604	0.153604	0.200604		Y-intercept	0.02024	0.01426	0.0211		70	0.141604	0.197604	0.253604	0.134604	0.245604	0.238604	0.105604	0.130604	0.159604		Y-intercept	0.0146	0.01356	0.01773
	0.05	1335	3644	2183	5936		0.05	244	366		80	0.210604	0.225604	0.291604	0.116604	0.118604	0.114604	0.136604	0.188604	0.234604							80	0.185604	0.223604	0.286604	0.188604	0.272604	0.286604	0.121604	0.148604	0.184604
	0.1	1461	3647	2206	8210		0.1	250	342		90	0.235604	0.283604	0.350604	0.202604	0.205604	0.201604	0.158604	0.216604	0.289604		95% Confidence Intervals					90	0.196604	0.258604	0.332604	0.214604	0.294604	0.320604	0.138604	0.172604	0.211604		95% Confidence Intervals
	0.2	1395	4105	2138	7412		0.2	204	330		100	0.313604	0.310604	0.345604	0.210604	0.213604	0.208604	0.196604	0.243604	0.326604		Slope	0.0008082 to 0.001020	0.001404 to 0.001553	0.0008677 to 0.001088		100	0.278604	0.279604	0.373604	0.284604	0.320604	0.339604	0.161604	0.204604	0.240604		Slope	0.001358 to 0.001511	0.001303 to 0.001444	0.001456 to 0.001641
											110	0.343604	0.330604	0.388604	0.220604	0.225604	0.219604	0.226604	0.283604	0.374604		Y-intercept	0.1914 to 0.2722	0.06661 to 0.1236	0.1676 to 0.2519		110	0.306604	0.293604	0.380604	0.311604	0.349604	0.373604	0.184604	0.238604	0.270604		Y-intercept	0.1316 to 0.1899	0.1395 to 0.1937	0.08160 to 0.1524
	1Cooper KG, Chong A, Starr T, Finn CE, Steele-Mortimer O. Predictable, tunable protein production in Salmonella for studying host-pathogen interactions. Front Cell Infect Microbiol 7, 475 (2017).										120	0.385604	0.341604	0.431604	0.254604	0.262604	0.253604	0.271604	0.319604	0.414604		X-intercept	-333.6 to -189.5	-87.50 to -43.15	-287.4 to -155.6		120	0.311604	0.322604	0.411604	0.326604	0.357604	0.412604	0.215604	0.268604	0.300604		X-intercept	-139.0 to -87.60	-147.9 to -97.12	-104.0 to -50.08
											130	0.426604	0.370604	0.463604	0.325604	0.335604	0.325604	0.316604	0.359604	0.470604							130	0.368604	0.341604	0.424604	0.363604	0.349604	0.422604	0.248604	0.283604	0.338604
	a.u.: Arbitrary Unit										140	0.439604	0.405604	0.502604	0.388604	0.413604	0.398604	0.400604	0.402604	0.508604		Goodness of Fit					140	0.390604	0.354604	0.456604	0.397604	0.370604	0.427604	0.267604	0.314604	0.367604		Goodness of Fit
	MFI: Mean fluorescent intensity										150	0.456604	0.445604	0.515604	0.426604	0.446604	0.441604	0.412604	0.428604	0.547604		R squared	0.8211	0.9603	0.8286		150	0.408604	0.362604	0.475604	0.409604	0.379604	0.449604	0.321604	0.337604	0.402604		R squared	0.956	0.9585	0.945
											160	0.502604	0.446604	0.514604	0.417604	0.436604	0.437604	0.449604	0.477604	0.594604		Sy.x	0.08377	0.05903	0.08734		160	0.412604	0.382604	0.487604	0.438604	0.391604	0.460604	0.358604	0.353604	0.450604		Sy.x	0.06044	0.05614	0.07336
											170	0.512604	0.440604	0.529604	0.430604	0.435604	0.432604	0.474604	0.451604	0.532604							170	0.433604	0.397604	0.505604	0.424604	0.402604	0.489604	0.386604	0.374604	0.479604
											180	0.542604	0.453604	0.558604	0.451604	0.445604	0.446604	0.503604	0.479604	0.573604		Is slope significantly non-zero?					180	0.465604	0.404604	0.533604	0.457604	0.414604	0.515604	0.433604	0.394604	0.509604		Is slope significantly non-zero?
											190	0.564604	0.467604	0.562604	0.434604	0.437604	0.439604	0.538604	0.498604	0.575604		F	298.2	1572	314.1		190	0.480604	0.414604	0.549604	0.474604	0.427604	0.531604	0.451604	0.415604	0.525604		F	1412	1500	1116
											200	0.576604	0.484604	0.579604	0.446604	0.452604	0.446604	0.534604	0.500604	0.591604		DFn, DFd	1, 65	1, 65	1, 65		200	0.509604	0.428604	0.572604	0.503604	0.433604	0.549604	0.489604	0.422604	0.555604		DFn, DFd	1, 65	1, 65	1, 65
											210	0.607604	0.483604	0.580604	0.460604	0.450604	0.439604	0.596604	0.517604	0.576604		P value	<0.0001	<0.0001	<0.0001		210	0.535604	0.444604	0.583604	0.526604	0.460604	0.556604	0.503604	0.439604	0.572604		P value	<0.0001	<0.0001	<0.0001
											220	0.599604	0.488604	0.593604	0.469604	0.468604	0.458604	0.553604	0.503604	0.587604		Deviation from zero?	Significant	Significant	Significant		220	0.553604	0.456604	0.610604	0.540604	0.466604	0.581604	0.510604	0.463604	0.591604		Deviation from zero?	Significant	Significant	Significant
											230	0.587604	0.515604	0.576604	0.484604	0.485604	0.465604	0.560604	0.512604	0.581604							230	0.561604	0.471604	0.612604	0.543604	0.479604	0.580604	0.549604	0.480604	0.613604
											240	0.636604	0.520604	0.576604	0.478604	0.479604	0.469604	0.577604	0.509604	0.584604		Equation	Y = 0.0009139*X + 0.2318	Y = 0.001478*X + 0.09510	Y = 0.0009779*X + 0.2098		240	0.581604	0.486604	0.623604	0.556604	0.495604	0.577604	0.567604	0.503604	0.627604		Equation	Y = 0.001435*X + 0.1608	Y = 0.001373*X + 0.1666	Y = 0.001548*X + 0.1170
											250	0.599604	0.502604	0.591604	0.512604	0.502604	0.495604	0.589604	0.494604	0.584604							250	0.605604	0.497604	0.635604	0.575604	0.503604	0.598604	0.590604	0.512604	0.640604
											260	0.600604	0.499604	0.589604	0.511604	0.513604	0.511604	0.591604	0.500604	0.590604		Data					260	0.623604	0.512604	0.650604	0.589604	0.518604	0.615604	0.611604	0.529604	0.659604		Data
											270	0.604604	0.503604	0.588604	0.531604	0.522604	0.515604	0.583604	0.495604	0.600604		Number of X values	67	67	67		270	0.633604	0.527604	0.667604	0.603604	0.537604	0.630604	0.623604	0.543604	0.691604		Number of X values	67	67	67
											280	0.596604	0.490604	0.588604	0.553604	0.536604	0.533604	0.571604	0.504604	0.611604		Maximum number of Y replicates	1	1	1		280	0.649604	0.529604	0.679604	0.619604	0.525604	0.645604	0.643604	0.551604	0.713604		Maximum number of Y replicates	1	1	1
											290	0.593604	0.488604	0.589604	0.581604	0.575604	0.570604	0.569604	0.501604	0.622604		Total number of values	67	67	67		290	0.657604	0.541604	0.697604	0.636604	0.534604	0.661604	0.650604	0.560604	0.725604		Total number of values	67	67	67
											300	0.605604	0.490604	0.583604	0.584604	0.572604	0.571604	0.575604	0.493604	0.633604		Number of missing values	0	0	0		300	0.674604	0.546604	0.705604	0.649604	0.535604	0.673604	0.683604	0.573604	0.729604		Number of missing values	0	0	0
											310	0.597604	0.494604	0.583604	0.594604	0.591604	0.581604	0.575604	0.500604	0.634604							310	0.694604	0.555604	0.716604	0.663604	0.549604	0.678604	0.696604	0.585604	0.732604
											320	0.596604	0.498604	0.579604	0.599604	0.600604	0.591604	0.585604	0.503604	0.641604							320	0.707604	0.562604	0.722604	0.686604	0.561604	0.694604	0.710604	0.600604	0.734604
											330	0.608604	0.505604	0.580604	0.625604	0.618604	0.606604	0.593604	0.503604	0.637604							330	0.717604	0.574604	0.741604	0.696604	0.565604	0.704604	0.726604	0.611604	0.749604
											340	0.612604	0.521604	0.580604	0.656604	0.642604	0.631604	0.601604	0.514604	0.635604							340	0.738604	0.592604	0.746604	0.709604	0.584604	0.710604	0.727604	0.630604	0.766604
											350	0.618604	0.514604	0.583604	0.655604	0.644604	0.641604	0.618604	0.517604	0.637604							350	0.756604	0.594604	0.757604	0.724604	0.586604	0.726604	0.751604	0.633604	0.791604
											360	0.629604	0.538604	0.587604	0.690604	0.670604	0.658604	0.622604	0.520604	0.640604							360	0.764604	0.611604	0.773604	0.737604	0.604604	0.737604	0.763604	0.652604	0.800604
											370	0.631604	0.531604	0.593604	0.703604	0.681604	0.665604	0.636604	0.529604	0.644604							370	0.773604	0.621604	0.785604	0.737604	0.613604	0.757604	0.778604	0.661604	0.819604
											380	0.639604	0.538604	0.599604	0.728604	0.688604	0.676604	0.646604	0.526604	0.648604							380	0.777604	0.635604	0.801604	0.754604	0.627604	0.768604	0.797604	0.673604	0.839604
											390	0.646604	0.546604	0.604604	0.724604	0.692604	0.680604	0.663604	0.529604	0.652604							390	0.809604	0.655604	0.830604	0.757604	0.643604	0.784604	0.797604	0.688604	0.865604
											400	0.653604	0.553604	0.610604	0.734604	0.708604	0.699604	0.672604	0.536604	0.655604							400	0.819604	0.668604	0.833604	0.780604	0.649604	0.797604	0.826604	0.695604	0.883604
											410	0.656604	0.556604	0.613604	0.745604	0.721604	0.707604	0.684604	0.536604	0.659604							410	0.838604	0.673604	0.846604	0.813604	0.661604	0.808604	0.854604	0.714604	0.895604
											420	0.656604	0.560604	0.617604	0.768604	0.730604	0.722604	0.695604	0.545604	0.662604							420	0.857604	0.688604	0.867604	0.833604	0.667604	0.824604	0.869604	0.721604	0.905604
											430	0.658604	0.574604	0.623604	0.776604	0.735604	0.733604	0.711604	0.546604	0.667604							430	0.866604	0.701604	0.874604	0.846604	0.683604	0.834604	0.885604	0.739604	0.912604
											440	0.667604	0.578604	0.630604	0.797604	0.757604	0.752604	0.722604	0.549604	0.669604							440	0.885604	0.712604	0.879604	0.858604	0.693604	0.843604	0.905604	0.750604	0.924604
											450	0.666604	0.583604	0.630604	0.807604	0.771604	0.769604	0.736604	0.553604	0.676604							450	0.895604	0.728604	0.892604	0.866604	0.703604	0.857604	0.907604	0.761604	0.924604
											460	0.672604	0.589604	0.635604	0.830604	0.791604	0.776604	0.742604	0.559604	0.682604							460	0.912604	0.737604	0.902604	0.891604	0.713604	0.867604	0.928604	0.765604	0.943604
											470	0.667604	0.601604	0.639604	0.836604	0.799604	0.785604	0.751604	0.563604	0.689604							470	0.931604	0.747604	0.914604	0.905604	0.725604	0.881604	0.933604	0.779604	0.942604
											480	0.679604	0.616604	0.644604	0.852604	0.825604	0.810604	0.758604	0.567604	0.691604							480	0.953604	0.758604	0.925604	0.924604	0.732604	0.890604	0.953604	0.789604	0.952604
											490	0.686604	0.634604	0.650604	0.868604	0.824604	0.818604	0.758604	0.578604	0.692604							490	0.957604	0.769604	0.937604	0.935604	0.742604	0.903604	0.961604	0.805604	0.957604
											500	0.693604	0.639604	0.653604	0.874604	0.839604	0.825604	0.772604	0.579604	0.681604							500	0.965604	0.775604	0.935604	0.945604	0.754604	0.907604	0.975604	0.814604	0.966604
											510	0.689604	0.642604	0.653604	0.886604	0.847604	0.837604	0.786604	0.592604	0.677604							510	0.979604	0.785604	0.953604	0.959604	0.764604	0.921604	0.972604	0.823604	0.973604
											520	0.698604	0.653604	0.660604	0.894604	0.854604	0.850604	0.795604	0.599604	0.675604							520	0.980604	0.798604	0.958604	0.961604	0.773604	0.931604	0.977604	0.837604	0.974604
											530	0.703604	0.674604	0.661604	0.904604	0.864604	0.863604	0.823604	0.601604	0.660604							530	0.996604	0.805604	0.969604	0.976604	0.784604	0.942604	0.992604	0.843604	0.980604
											540	0.700604	0.685604	0.665604	0.913604	0.878604	0.869604	0.847604	0.609604	0.653604							540	1.0006	0.813604	0.973604	0.980604	0.797604	0.947604	0.995604	0.851604	0.985604
											550	0.716604	0.701604	0.663604	0.922604	0.884604	0.878604	0.863604	0.617604	0.641604							550	1.0016	0.822604	0.978604	0.982604	0.816604	0.952604	0.995604	0.853604	0.989604
											560	0.727604	0.712604	0.664604	0.934604	0.906604	0.900604	0.866604	0.618604	0.638604							560	1.0026	0.831604	0.984604	0.987604	0.813604	0.958604	1.0086	0.862604	0.988604
											570	0.726604	0.730604	0.660604	0.944604	0.909604	0.904604	0.886604	0.626604	0.630604							570	1.0186	0.840604	0.989604	0.998604	0.818604	0.963604	1.0126	0.868604	0.990604
											580	0.743604	0.746604	0.663604	0.953604	0.921604	0.912604	0.894604	0.637604	0.631604							580	1.0196	0.842604	0.989604	0.999604	0.825604	0.968604	1.0106	0.871604	0.992604
											590	0.736604	0.750604	0.670604	0.961604	0.929604	0.915604	0.913604	0.642604	0.633604							590	1.0256	0.848604	0.997604	1.0026	0.831604	0.973604	1.0156	0.878604	0.992604
											600	0.749604	0.773604	0.666604	0.957604	0.932604	0.919604	0.931604	0.655604	0.629604							600	1.0226	0.857604	1.0046	1.0046	0.839604	0.977604	1.0116	0.881604	0.995604
											610	0.762604	0.781604	0.659604	0.964604	0.942604	0.932604	0.939604	0.659604	0.628604							610	1.0286	0.868604	1.0076	1.0056	0.843604	0.982604	1.0216	0.892604	0.997604
											620	0.775604	0.867604	0.663604	0.961604	0.945604	0.928604	0.952604	0.670604	0.628604							620	1.0306	0.878604	1.0096	1.0096	0.855604	0.984604	1.0196	0.902604	1.0006
											630	0.785604	0.859604	0.670604	0.960604	0.946604	0.935604	0.967604	0.683604	0.632604							630	1.0396	0.888604	1.0146	1.0156	0.859604	0.987604	1.0266	0.900604	1.0006
											640	0.811604	0.899604	0.670604	0.963604	0.953604	0.945604	0.988604	0.692604	0.631604							640	1.0496	0.895604	1.0216	1.0216	0.867604	0.992604	1.0356	0.909604	1.0026
											650	0.831604	0.898604	0.668604	0.975604	0.967604	0.958604	1.0186	0.713604	0.637604							650	1.0526	0.892604	1.0216	1.0236	0.867604	0.995604	1.0396	0.908604	1.0066
											660	0.854604	0.912604	0.674604	0.978604	0.977604	0.969604	1.0456	0.726604	0.637604							660	1.0546	0.905604	1.0266	1.0286	0.873604	0.998604	1.0376	0.909604	1.0056

## Sheet: Data S2
	Fig. S2. Characterization arabinose induction system of Salmonella in M9 minimal medium.
	a Characterizing dose-dependency of arabinose-based gene expression in Salmonella from plasmid in M9 minimal medium.				b Growth curve of wild-type cells expressing araE using its native promoter ParaE in the absence (0%) and presence of different arabinose concentrations, including 0.01%, 0.05%, and 0.2%.														c Growth curve of wild-type cells expressing araE using araBAD-mutated background, expressing araE using PproA in the absence (0%) and presence of different arabinose concentrations, including 0.01%, 0.05%, and 0.2%.
		Strains				% Arabinose														% Arabinose
	% Arabinose	WT / pBAD24-sfGFPx1	ΔaraBAD::tetRAPproA-araE / pBAD24-sfGFPx1			0			0.0001			0.0005			0.002					0			0.0001			0.0005			0.002
	1e-06	40.8	43.8		Time	Repeat 1, OD600	Repeat 2, OD600	Repeat 3, OD600	Repeat 1, OD600	Repeat 2, OD600	Repeat 3, OD600	Repeat 1, OD600	Repeat 2, OD600	Repeat 3, OD600	Repeat 1, OD600	Repeat 2, OD600	Repeat 3, OD600		Time	Repeat 1, OD600	Repeat 2, OD600	Repeat 3, OD600	Repeat 1, OD600	Repeat 2, OD600	Repeat 3, OD600	Repeat 1, OD600	Repeat 2, OD600	Repeat 3, OD600	Repeat 1, OD600	Repeat 2, OD600	Repeat 3, OD600
	1e-05	78.2	155		0	0.121	0.122	0.124	0.113	0.113	0.114	0.109	0.114	0.118	0.127	0.127	0.13		0	0.114	0.232	0.117	0.11	0.107	0.108	0.104	0.104	0.107	0.108	0.108	0.108
	5e-05	74.8	1171		10	0.124	0.124	0.126	0.115	0.114	0.116	0.111	0.116	0.124	0.129	0.129	0.132		10	0.115	0.168	0.117	0.109	0.107	0.108	0.104	0.104	0.107	0.108	0.108	0.107
	0.0005	673	2754		20	0.127	0.127	0.131	0.117	0.117	0.118	0.117	0.118	0.126	0.133	0.132	0.135		20	0.116	0.203	0.117	0.11	0.107	0.108	0.105	0.105	0.107	0.108	0.108	0.108
	0.001	717	3942		30	0.13	0.131	0.136	0.12	0.121	0.122	0.12	0.122	0.128	0.137	0.136	0.14		30	0.117	0.191	0.118	0.111	0.108	0.109	0.105	0.105	0.108	0.109	0.109	0.108
	0.01	1604	4487		40	0.136	0.137	0.141	0.124	0.125	0.126	0.124	0.126	0.135	0.143	0.141	0.145		40	0.118	0.19	0.12	0.111	0.109	0.11	0.106	0.106	0.108	0.11	0.11	0.11
	0.05	2765	9773		50	0.143	0.145	0.148	0.13	0.131	0.132	0.128	0.131	0.14	0.151	0.148	0.152		50	0.12	0.206	0.121	0.113	0.11	0.111	0.107	0.107	0.109	0.111	0.111	0.11
	0.2	1597	2593		60	0.152	0.154	0.157	0.136	0.138	0.139	0.134	0.138	0.145	0.16	0.157	0.161		60	0.122	0.226	0.124	0.115	0.111	0.112	0.108	0.108	0.111	0.112	0.112	0.111
					70	0.161	0.163	0.166	0.144	0.147	0.148	0.14	0.145	0.153	0.17	0.166	0.171		70	0.124	0.204	0.127	0.117	0.113	0.114	0.11	0.11	0.112	0.114	0.114	0.113
					80	0.173	0.176	0.178	0.153	0.157	0.158	0.145	0.155	0.163	0.184	0.179	0.184		80	0.127	0.205	0.131	0.119	0.116	0.117	0.112	0.111	0.114	0.116	0.116	0.115
	Fig. 1b Characterizing dose-dependency of arabinose-based gene expression from plasmid				90	0.188	0.192	0.193	0.164	0.169	0.17	0.156	0.166	0.169	0.199	0.195	0.202		90	0.132	0.217	0.135	0.122	0.118	0.12	0.114	0.114	0.117	0.118	0.118	0.118
		Strains			100	0.206	0.21	0.208	0.178	0.183	0.184	0.169	0.18	0.189	0.214	0.209	0.218		100	0.139	0.223	0.138	0.125	0.121	0.122	0.116	0.116	0.119	0.121	0.121	0.119
	% Arabinose	WT / pBAD24-sfGFPx1	ΔaraBAD::tetRAPproA-araE / pBAD24-sfGFPx1		110	0.217	0.224	0.222	0.193	0.199	0.199	0.181	0.194	0.2	0.226	0.223	0.233		110	0.145	0.185	0.142	0.127	0.124	0.124	0.117	0.117	0.121	0.122	0.122	0.121
	1e-05	59.7	93.3		120	0.246	0.255	0.243	0.208	0.213	0.217	0.191	0.209	0.215	0.249	0.248	0.261		120	0.147	0.212	0.144	0.13	0.125	0.127	0.12	0.119	0.123	0.125	0.124	0.124
	5e-05	87.8	313		130	0.263	0.275	0.253	0.231	0.234	0.239	0.208	0.228	0.234	0.264	0.26	0.267		130	0.149	0.213	0.148	0.131	0.127	0.128	0.12	0.12	0.124	0.125	0.125	0.125
	0.0001	75.5	465		140	0.312	0.312	0.275	0.239	0.242	0.25	0.214	0.238	0.246	0.277	0.273	0.288		140	0.155	0.215	0.154	0.134	0.13	0.131	0.123	0.122	0.126	0.128	0.127	0.127
	0.0005	68.7	1572		150	0.317	0.315	0.283	0.265	0.275	0.281	0.233	0.265	0.274	0.292	0.286	0.298		150	0.163	0.224	0.162	0.138	0.133	0.136	0.126	0.125	0.129	0.133	0.131	0.131
	0.001	90.9	2544		160	0.345	0.335	0.303	0.272	0.285	0.291	0.241	0.272	0.278	0.306	0.301	0.317		160	0.171	0.226	0.172	0.142	0.136	0.138	0.128	0.128	0.132	0.135	0.134	0.133
	0.005	577	4079		170	0.385	0.381	0.345	0.303	0.317	0.323	0.264	0.297	0.306	0.326	0.321	0.34		170	0.192	0.231	0.186	0.148	0.141	0.144	0.132	0.132	0.136	0.14	0.138	0.137
	0.01	776	5060		180	0.385	0.377	0.354	0.325	0.341	0.341	0.281	0.318	0.32	0.34	0.335	0.363		180	0.217	0.245	0.204	0.155	0.148	0.15	0.136	0.135	0.14	0.145	0.141	0.142
	0.05	1335	5936		190	0.35	0.358	0.365	0.374	0.38	0.38	0.304	0.335	0.334	0.39	0.376	0.401		190	0.251	0.26	0.23	0.165	0.156	0.161	0.143	0.142	0.147	0.153	0.149	0.149
	0.1	1461	8210		200	0.431	0.432	0.423	0.384	0.403	0.406	0.332	0.369	0.364	0.419	0.407	0.439		200	0.289	0.275	0.26	0.179	0.169	0.173	0.152	0.151	0.158	0.164	0.158	0.159
	0.2	1395	7412		210	0.449	0.445	0.435	0.363	0.401	0.395	0.332	0.355	0.359	0.434	0.426	0.453		210	0.319	0.274	0.292	0.198	0.183	0.183	0.164	0.162	0.171	0.176	0.168	0.168
					220	0.442	0.434	0.423	0.439	0.449	0.461	0.405	0.446	0.44	0.464	0.455	0.492		220	0.345	0.28	0.324	0.216	0.203	0.197	0.175	0.175	0.182	0.191	0.187	0.189
					230	0.451	0.455	0.448	0.456	0.469	0.476	0.412	0.461	0.467	0.475	0.452	0.495		230	0.344	0.292	0.357	0.24	0.228	0.215	0.189	0.197	0.195	0.206	0.195	0.23
					240	0.494	0.498	0.489	0.458	0.46	0.472	0.416	0.462	0.465	0.487	0.469	0.512		240	0.353	0.307	0.389	0.256	0.244	0.234	0.205	0.217	0.207	0.232	0.214	0.254
					250	0.532	0.54	0.525	0.473	0.468	0.486	0.437	0.489	0.492	0.499	0.479	0.518		250	0.368	0.313	0.387	0.274	0.264	0.252	0.229	0.249	0.22	0.252	0.238	0.274
					260	0.557	0.571	0.555	0.506	0.504	0.517	0.464	0.511	0.518	0.51	0.495	0.532		260	0.386	0.327	0.392	0.269	0.262	0.254	0.253	0.273	0.238	0.271	0.245	0.295
					270	0.57	0.561	0.551	0.534	0.521	0.546	0.47	0.518	0.532	0.513	0.496	0.536		270	0.44	0.345	0.423	0.273	0.265	0.262	0.264	0.285	0.246	0.279	0.257	0.318
					280	0.591	0.56	0.558	0.566	0.543	0.573	0.485	0.525	0.53	0.517	0.505	0.542		280	0.466	0.353	0.439	0.288	0.28	0.274	0.278	0.288	0.246	0.31	0.254	0.325
					290	0.572	0.546	0.546	0.561	0.523	0.567	0.49	0.533	0.545	0.525	0.504	0.541		290	0.46	0.354	0.446	0.301	0.285	0.272	0.27	0.293	0.255	0.325	0.276	0.347
					300	0.626	0.577	0.574	0.575	0.53	0.588	0.514	0.547	0.554	0.54	0.533	0.567		300	0.464	0.371	0.449	0.307	0.285	0.289	0.306	0.319	0.299	0.345	0.311	0.37
					310	0.611	0.589	0.568	0.568	0.511	0.589	0.524	0.554	0.574	0.552	0.542	0.59		310	0.471	0.387	0.453	0.337	0.315	0.32	0.341	0.352	0.337	0.349	0.336	0.392
					320	0.617	0.572	0.577	0.549	0.495	0.568	0.526	0.567	0.587	0.569	0.562	0.595		320	0.471	0.389	0.448	0.363	0.347	0.341	0.368	0.383	0.364	0.349	0.345	0.403
					330	0.637	0.621	0.57	0.579	0.514	0.594	0.538	0.585	0.605	0.573	0.567	0.613		330	0.463	0.401	0.435	0.379	0.378	0.375	0.38	0.395	0.386	0.351	0.349	0.403
					340	0.604	0.572	0.563	0.568	0.503	0.584	0.526	0.582	0.613	0.574	0.568	0.623		340	0.447	0.401	0.447	0.364	0.36	0.358	0.41	0.416	0.407	0.345	0.351	0.403
					350	0.618	0.572	0.575	0.679	0.513	0.609	0.571	0.605	0.633	0.589	0.579	0.633		350	0.486	0.429	0.461	0.372	0.357	0.355	0.435	0.424	0.422	0.357	0.35	0.396
					360	0.601	0.562	0.566	0.603	0.505	0.606	0.589	0.619	0.636	0.586	0.59	0.646		360	0.477	0.434	0.45	0.399	0.388	0.383	0.428	0.422	0.428	0.37	0.371	0.396
					370	0.589	0.554	0.565	0.596	0.46	0.602	0.567	0.622	0.647	0.615	0.615	0.69		370	0.474	0.446	0.434	0.394	0.399	0.402	0.404	0.378	0.4	0.351	0.361	0.397
					380	0.595	0.548	0.566	0.599	0.416	0.605	0.6	0.625	0.652	0.608	0.613	0.689		380	0.474	0.458	0.443	0.397	0.398	0.407	0.467	0.449	0.459	0.364	0.354	0.374
					390	0.6	0.548	0.583	0.598	0.374	0.604	0.591	0.643	0.666	0.633	0.642	0.7		390	0.478	0.478	0.468	0.389	0.4	0.4	0.468	0.469	0.463	0.375	0.396	0.374
					400	0.594	0.536	0.568	0.577	0.38	0.592	0.557	0.621	0.644	0.63	0.626	0.718		400	0.489	0.473	0.47	0.416	0.434	0.44	0.479	0.474	0.478	0.372	0.395	0.392
					410	0.598	0.532	0.575	0.566	0.346	0.588	0.573	0.651	0.67	0.647	0.643	0.735		410	0.508	0.482	0.47	0.435	0.457	0.461	0.483	0.491	0.464	0.461	0.448	0.397
					420	0.616	0.541	0.595	0.581	0.297	0.591	0.588	0.664	0.675	0.652	0.656	0.756		420	0.555	0.504	0.485	0.447	0.467	0.464	0.529	0.556	0.488	0.451	0.448	0.448
					430	0.623	0.539	0.591	0.588	0.244	0.587	0.581	0.667	0.681	0.662	0.669	0.766		430	0.595	0.497	0.483	0.451	0.487	0.482	0.53	0.58	0.504	0.458	0.44	0.436
					440	0.631	0.54	0.601	0.598	0.198	0.6	0.578	0.669	0.692	0.679	0.675	0.786		440	0.556	0.502	0.487	0.473	0.5	0.495	0.552	0.597	0.525	0.506	0.452	0.442
					450	0.639	0.535	0.623	0.598	0.171	0.592	0.6	0.669	0.699	0.689	0.674	0.803		450	0.561	0.499	0.486	0.475	0.496	0.489	0.563	0.59	0.535	0.511	0.498	0.473
					460	0.653	0.534	0.64	0.61	0.152	0.598	0.597	0.68	0.713	0.691	0.684	0.83		460	0.559	0.491	0.489	0.479	0.502	0.495	0.576	0.618	0.536	0.522	0.5	0.478
					470	0.675	0.538	0.642	0.625	0.142	0.619	0.583	0.701	0.724	0.68	0.67	0.852		470	0.567	0.502	0.506	0.487	0.504	0.497	0.572	0.623	0.557	0.54	0.524	0.465
					480	0.674	0.561	0.633	0.638	0.139	0.61	0.575	0.718	0.741	0.694	0.608	0.872		480	0.545	0.507	0.494	0.493	0.51	0.514	0.596	0.587	0.567	0.569	0.546	0.515
					490	0.68	0.555	0.639	0.682	0.139	0.638	0.582	0.712	0.738	0.629	0.594	0.879		490	0.547	0.517	0.495	0.495	0.512	0.519	0.591	0.601	0.552	0.564	0.552	0.509
					500	0.68	0.521	0.65	0.664	0.14	0.62	0.596	0.722	0.747	0.64	0.628	0.899		500	0.556	0.518	0.508	0.505	0.511	0.511	0.588	0.604	0.566	0.624	0.589	0.582
					510	0.686	0.494	0.665	0.663	0.142	0.603	0.594	0.731	0.755	0.637	0.637	0.903		510	0.571	0.526	0.517	0.503	0.514	0.515	0.583	0.589	0.583	0.622	0.608	0.651
					520	0.696	0.461	0.679	0.676	0.145	0.583	0.588	0.726	0.757	0.63	0.63	0.934		520	0.572	0.529	0.52	0.516	0.521	0.527	0.575	0.573	0.578	0.607	0.598	0.662
					530	0.707	0.419	0.688	0.685	0.149	0.566	0.579	0.738	0.767	0.626	0.622	0.944		530	0.572	0.533	0.525	0.525	0.531	0.536	0.578	0.582	0.582	0.587	0.604	0.596
					540	0.718	0.384	0.679	0.672	0.153	0.556	0.586	0.709	0.743	0.617	0.605	0.908		540	0.551	0.543	0.526	0.519	0.52	0.521	0.575	0.589	0.605	0.569	0.573	0.651
					550	0.722	0.343	0.694	0.683	0.158	0.523	0.59	0.713	0.744	0.619	0.606	0.873		550	0.552	0.543	0.537	0.528	0.533	0.539	0.595	0.6	0.608	0.551	0.576	0.639
					560	0.723	0.317	0.693	0.678	0.165	0.468	0.603	0.721	0.737	0.647	0.633	0.872		560	0.567	0.553	0.549	0.545	0.55	0.554	0.607	0.6	0.599	0.599	0.582	0.653
					570	0.734	0.3	0.705	0.693	0.172	0.444	0.592	0.726	0.745	0.627	0.617	0.818		570	0.573	0.561	0.552	0.55	0.554	0.556	0.617	0.609	0.616	0.609	0.588	0.633
					580	0.742	0.28	0.7	0.694	0.18	0.406	0.597	0.744	0.768	0.648	0.629	0.779		580	0.583	0.572	0.558	0.552	0.564	0.566	0.612	0.611	0.605	0.635	0.609	0.624
					590	0.749	0.259	0.715	0.698	0.189	0.383	0.596	0.754	0.779	0.638	0.624	0.724		590	0.592	0.586	0.563	0.556	0.569	0.569	0.613	0.611	0.609	0.642	0.626	0.633
					600	0.755	0.249	0.727	0.724	0.202	0.341	0.6	0.801	0.822	0.649	0.63	0.727		600	0.592	0.6	0.575	0.559	0.562	0.559	0.6	0.617	0.611	0.652	0.658	0.652
					610	0.77	0.226	0.731	0.727	0.217	0.326	0.611	0.802	0.825	0.649	0.63	0.725		610	0.616	0.599	0.584	0.57	0.584	0.589	0.623	0.623	0.624	0.656	0.659	0.68
					620	0.776	0.225	0.743	0.742	0.233	0.312	0.61	0.823	0.864	0.646	0.639	0.674		620	0.621	0.612	0.593	0.583	0.597	0.621	0.641	0.643	0.638	0.66	0.663	0.688
					630	0.79	0.212	0.758	0.764	0.249	0.285	0.605	0.848	0.876	0.642	0.633	0.642		630	0.636	0.613	0.605	0.616	0.623	0.629	0.635	0.639	0.644	0.662	0.665	0.682
					640	0.802	0.198	0.77	0.772	0.265	0.249	0.603	0.897	0.889	0.627	0.625	0.632		640	0.627	0.617	0.627	0.614	0.604	0.599	0.652	0.651	0.667	0.669	0.666	0.681
					650	0.803	0.197	0.767	0.772	0.285	0.234	0.616	0.879	0.879	0.636	0.638	0.649		650	0.656	0.619	0.647	0.631	0.632	0.633	0.646	0.657	0.66	0.683	0.684	0.705
					660	0.812	0.198	0.776	0.78	0.301	0.216	0.617	0.883	0.898	0.64	0.63	0.649		660	0.664	0.623	0.649	0.631	0.634	0.64	0.656	0.66	0.663	0.688	0.689	0.711

## Sheet: Data S3
	Fig. S3. Time-course performance of Salmonella with tuned araE expression level treated with various arabinose concentration in LB medium.
	a The growth curve of wild-type cells expressing araE using its native promoter ParaE in absence and presence of different arabinose concentratuions 0.00001%, 0.00005%, 0.0001%, 0005%, 0.001%, 0.05%, 0.1%, and 0.2%.																													b The growth curve of wild-type cells expressing araE using arabinose-independet promoters PproA1 in absence and presence of different arabinose concentratuions 0.00001%, 0.00005%, 0.0001%, 0005%, 0.001%, 0.05%, 0.1%, and 0.2%.
		% L-Arabinose																													% L-Arabinose
		0			1e-05			5e-05			0.0001			0.0005			0.001			0.05			0.1			0.2					0			1e-05			5e-05			0.0001			0.0005			0.001			0.05
	Time	Repeat 1, OD600	Repeat 2, OD600	Repeat 3, OD600	Repeat 1, OD600	Repeat 2, OD600	Repeat 3, OD600	Repeat 1, OD600	Repeat 2, OD600	Repeat 3, OD600	Repeat 1, OD600	Repeat 2, OD600	Repeat 3, OD600	Repeat 1, OD600	Repeat 2, OD600	Repeat 3, OD600	Repeat 1, OD600	Repeat 2, OD600	Repeat 3, OD600	Repeat 1, OD600	Repeat 2, OD600	Repeat 3, OD600	Repeat 1, OD600	Repeat 2, OD600	Repeat 3, OD600	Repeat 1, OD600	Repeat 2, OD600	Repeat 3, OD600		Time	Repeat 1, OD600	Repeat 2, OD600	Repeat 3, OD600	Repeat 1, OD600	Repeat 2, OD600	Repeat 3, OD600	Repeat 1, OD600	Repeat 2, OD600	Repeat 3, OD600	Repeat 1, OD600	Repeat 2, OD600	Repeat 3, OD600	Repeat 1, OD600	Repeat 2, OD600	Repeat 3, OD600	Repeat 1, OD600	Repeat 2, OD600	Repeat 3, OD600	Repeat 1, OD600
	0	0.022604	0.026604	0.066604	0.023604	0.028604	0.053604	0.029604	0.034604	0.064604	0.023604	0.033604	0.065604	0.022604	0.035604	0.058604	0.021604	0.029604	0.050604	0.029604	0.027604	0.059604	0.026604	0.026604	0.056604	0.025604	0.028604	0.045604		0	0.020604	0.030604	0.067604	0.017604	0.028604	0.053604	0.021604	0.032604	0.057604	0.022604	0.030604	0.030604	0.018604	0.033604	0.061604	0.017604	0.030604	0.053604	0.016604
	10	0.030604	0.035604	0.082604	0.034604	0.038604	0.065604	0.037604	0.042604	0.077604	0.033604	0.042604	0.077604	0.030604	0.043604	0.070604	0.029604	0.039604	0.062604	0.037604	0.037604	0.073604	0.035604	0.035604	0.073604	0.035604	0.038604	0.057604		10	0.026604	0.039604	0.083604	0.023604	0.039604	0.067604	0.027604	0.043604	0.068604	0.028604	0.040604	0.040604	0.023604	0.044604	0.074604	0.022604	0.040604	0.066604	0.022604
	20	0.043604	0.049604	0.108604	0.046604	0.058604	0.086604	0.049604	0.057604	0.101604	0.045604	0.057604	0.102604	0.042604	0.057604	0.095604	0.041604	0.054604	0.085604	0.050604	0.053604	0.096604	0.047604	0.049604	0.096604	0.048604	0.055604	0.079604		20	0.035604	0.052604	0.110604	0.034604	0.055604	0.088604	0.037604	0.059604	0.090604	0.037604	0.056604	0.056604	0.032604	0.059604	0.096604	0.031604	0.055604	0.085604	0.030604
	30	0.057604	0.068604	0.151604	0.058604	0.073604	0.123604	0.063604	0.074604	0.129604	0.061604	0.072604	0.124604	0.058604	0.072604	0.119604	0.057604	0.071604	0.115604	0.065604	0.071604	0.124604	0.061604	0.068604	0.126604	0.064604	0.078604	0.109604		30	0.047604	0.071604	0.153604	0.045604	0.069604	0.124604	0.050604	0.073604	0.127604	0.050604	0.074604	0.074604	0.044604	0.076604	0.138604	0.044604	0.073604	0.115604	0.043604
	40	0.074604	0.079604	0.162604	0.076604	0.087604	0.148604	0.082604	0.090604	0.170604	0.080604	0.092604	0.170604	0.076604	0.089604	0.163604	0.075604	0.078604	0.139604	0.082604	0.078604	0.156604	0.077604	0.082604	0.162604	0.082604	0.097604	0.141604		40	0.060604	0.096604	0.186604	0.058604	0.095604	0.149604	0.064604	0.092604	0.147604	0.064604	0.089604	0.089604	0.058604	0.094604	0.159604	0.059604	0.089604	0.139604	0.059604
	50	0.092604	0.106604	0.210604	0.105604	0.115604	0.177604	0.104604	0.127604	0.209604	0.100604	0.123604	0.211604	0.087604	0.131604	0.201604	0.087604	0.109604	0.180604	0.105604	0.099604	0.191604	0.097604	0.108604	0.194604	0.102604	0.114604	0.173604		50	0.078604	0.127604	0.214604	0.075604	0.117604	0.177604	0.083604	0.123604	0.182604	0.082604	0.130604	0.130604	0.075604	0.137604	0.203604	0.078604	0.129604	0.175604	0.078604
	60	0.128604	0.154604	0.235604	0.151604	0.152604	0.224604	0.155604	0.164604	0.242604	0.146604	0.170604	0.252604	0.134604	0.157604	0.238604	0.116604	0.147604	0.224604	0.131604	0.140604	0.254604	0.130604	0.142604	0.265604	0.137604	0.141604	0.214604		60	0.099604	0.161604	0.265604	0.099604	0.161604	0.238604	0.109604	0.162604	0.237604	0.109604	0.166604	0.166604	0.096604	0.171604	0.242604	0.101604	0.163604	0.218604	0.099604
	70	0.173604	0.180604	0.273604	0.186604	0.195604	0.256604	0.203604	0.195604	0.276604	0.183604	0.200604	0.272604	0.170604	0.203604	0.267604	0.157604	0.188604	0.266604	0.169604	0.182604	0.270604	0.146604	0.183604	0.295604	0.156604	0.196604	0.250604		70	0.133604	0.209604	0.293604	0.139604	0.187604	0.274604	0.140604	0.196604	0.279604	0.131604	0.202604	0.202604	0.123604	0.208604	0.274604	0.125604	0.207604	0.248604	0.120604
	80	0.204604	0.214604	0.307604	0.228604	0.218604	0.277604	0.212604	0.222604	0.288604	0.217604	0.225604	0.291604	0.195604	0.230604	0.288604	0.188604	0.216604	0.276604	0.207604	0.224604	0.304604	0.197604	0.210604	0.337604	0.210604	0.225604	0.291604		80	0.169604	0.213604	0.328604	0.186604	0.212604	0.308604	0.191604	0.212604	0.300604	0.179604	0.208604	0.208604	0.162604	0.219604	0.303604	0.167604	0.210604	0.284604	0.166604
	90	0.245604	0.238604	0.331604	0.261604	0.232604	0.320604	0.281604	0.245604	0.329604	0.260604	0.248604	0.345604	0.251604	0.250604	0.326604	0.255604	0.244604	0.328604	0.279604	0.251604	0.350604	0.238604	0.255604	0.390604	0.235604	0.283604	0.350604		90	0.202604	0.239604	0.358604	0.204604	0.235604	0.342604	0.218604	0.232604	0.341604	0.206604	0.232604	0.232604	0.195604	0.239604	0.355604	0.202604	0.238604	0.327604	0.180604
	100	0.284604	0.255604	0.342604	0.303604	0.259604	0.324604	0.323604	0.263604	0.328604	0.294604	0.270604	0.316604	0.280604	0.268604	0.331604	0.292604	0.257604	0.324604	0.302604	0.283604	0.386604	0.311604	0.288604	0.413604	0.313604	0.310604	0.345604		100	0.266604	0.253604	0.387604	0.277604	0.251604	0.345604	0.280604	0.254604	0.345604	0.269604	0.255604	0.255604	0.251604	0.255604	0.365604	0.269604	0.253604	0.340604	0.260604
	110	0.300604	0.281604	0.382604	0.301604	0.280604	0.358604	0.354604	0.292604	0.364604	0.308604	0.292604	0.354604	0.308604	0.284604	0.351604	0.317604	0.288604	0.354604	0.333604	0.303604	0.408604	0.331604	0.321604	0.434604	0.343604	0.330604	0.388604		110	0.311604	0.286604	0.403604	0.298604	0.274604	0.374604	0.318604	0.271604	0.373604	0.307604	0.278604	0.278604	0.313604	0.279604	0.382604	0.309604	0.280604	0.366604	0.314604
	120	0.320604	0.306604	0.381604	0.328604	0.295604	0.362604	0.377604	0.311604	0.360604	0.329604	0.315604	0.352604	0.318604	0.312604	0.371604	0.328604	0.315604	0.357604	0.365604	0.349604	0.458604	0.362604	0.342604	0.455604	0.385604	0.341604	0.431604		120	0.328604	0.306604	0.405604	0.325604	0.294604	0.369604	0.334604	0.298604	0.372604	0.327604	0.302604	0.302604	0.317604	0.309604	0.385604	0.326604	0.307604	0.371604	0.321604
	130	0.355604	0.314604	0.415604	0.349604	0.315604	0.390604	0.419604	0.327604	0.404604	0.347604	0.336604	0.409604	0.342604	0.338604	0.407604	0.352604	0.328604	0.396604	0.415604	0.384604	0.472604	0.396604	0.372604	0.500604	0.426604	0.370604	0.463604		130	0.369604	0.317604	0.427604	0.348604	0.313604	0.401604	0.356604	0.318604	0.392604	0.351604	0.323604	0.323604	0.354604	0.321604	0.422604	0.348604	0.329604	0.398604	0.364604
	140	0.368604	0.331604	0.424604	0.352604	0.304604	0.407604	0.416604	0.344604	0.421604	0.355604	0.332604	0.423604	0.358604	0.354604	0.423604	0.358604	0.348604	0.415604	0.443604	0.383604	0.492604	0.441604	0.406604	0.512604	0.439604	0.405604	0.502604		140	0.387604	0.345604	0.442604	0.364604	0.318604	0.420604	0.373604	0.307604	0.415604	0.374604	0.329604	0.329604	0.372604	0.329604	0.439604	0.372604	0.330604	0.411604	0.377604
	150	0.385604	0.322604	0.440604	0.380604	0.335604	0.424604	0.428604	0.348604	0.434604	0.388604	0.355604	0.444604	0.379604	0.367604	0.445604	0.380604	0.356604	0.437604	0.455604	0.415604	0.510604	0.491604	0.451604	0.532604	0.456604	0.445604	0.515604		150	0.393604	0.347604	0.457604	0.380604	0.332604	0.440604	0.377604	0.326604	0.438604	0.391604	0.349604	0.349604	0.383604	0.351604	0.447604	0.387604	0.349604	0.432604	0.404604
	160	0.381604	0.341604	0.458604	0.379604	0.347604	0.437604	0.429604	0.359604	0.445604	0.386604	0.363604	0.460604	0.386604	0.379604	0.460604	0.381604	0.360604	0.447604	0.466604	0.421604	0.531604	0.463604	0.454604	0.562604	0.502604	0.446604	0.514604		160	0.413604	0.347604	0.460604	0.394604	0.347604	0.443604	0.404604	0.358604	0.447604	0.412604	0.352604	0.352604	0.393604	0.366604	0.464604	0.407604	0.360604	0.452604	0.397604
	170	0.406604	0.339604	0.469604	0.407604	0.335604	0.442604	0.444604	0.374604	0.452604	0.418604	0.373604	0.466604	0.415604	0.388604	0.465604	0.417604	0.374604	0.458604	0.474604	0.424604	0.539604	0.505604	0.453604	0.576604	0.512604	0.440604	0.529604		170	0.414604	0.355604	0.468604	0.399604	0.341604	0.461604	0.412604	0.353604	0.454604	0.415604	0.367604	0.367604	0.401604	0.358604	0.478604	0.414604	0.365604	0.454604	0.419604
	180	0.417604	0.359604	0.492604	0.416604	0.357604	0.463604	0.460604	0.378604	0.473604	0.435604	0.378604	0.484604	0.427604	0.382604	0.483604	0.429604	0.374604	0.477604	0.487604	0.434604	0.557604	0.535604	0.475604	0.593604	0.542604	0.453604	0.558604		180	0.432604	0.361604	0.490604	0.417604	0.357604	0.478604	0.429604	0.359604	0.477604	0.440604	0.372604	0.372604	0.420604	0.379604	0.493604	0.429604	0.368604	0.479604	0.441604
	190	0.423604	0.361604	0.511604	0.429604	0.341604	0.477604	0.473604	0.384604	0.490604	0.437604	0.387604	0.499604	0.437604	0.399604	0.496604	0.438604	0.362604	0.482604	0.504604	0.434604	0.553604	0.557604	0.485604	0.602604	0.564604	0.467604	0.562604		190	0.443604	0.366604	0.506604	0.436604	0.355604	0.499604	0.441604	0.357604	0.495604	0.454604	0.371604	0.371604	0.431604	0.391604	0.511604	0.444604	0.383604	0.487604	0.455604
	200	0.441604	0.361604	0.524604	0.447604	0.351604	0.492604	0.496604	0.365604	0.503604	0.457604	0.374604	0.516604	0.457604	0.383604	0.513604	0.458604	0.369604	0.494604	0.522604	0.429604	0.571604	0.579604	0.496604	0.613604	0.576604	0.484604	0.579604		200	0.451604	0.373604	0.528604	0.442604	0.366604	0.514604	0.454604	0.366604	0.507604	0.460604	0.375604	0.375604	0.446604	0.379604	0.529604	0.457604	0.381604	0.500604	0.463604
	210	0.454604	0.370604	0.528604	0.459604	0.355604	0.501604	0.502604	0.365604	0.515604	0.469604	0.376604	0.521604	0.467604	0.381604	0.520604	0.468604	0.373604	0.505604	0.537604	0.432604	0.582604	0.584604	0.515604	0.623604	0.607604	0.483604	0.580604		210	0.467604	0.375604	0.542604	0.463604	0.365604	0.517604	0.471604	0.364604	0.514604	0.472604	0.377604	0.377604	0.464604	0.382604	0.532604	0.469604	0.386604	0.509604	0.492604
	220	0.460604	0.379604	0.544604	0.461604	0.375604	0.511604	0.502604	0.369604	0.526604	0.470604	0.384604	0.530604	0.469604	0.390604	0.530604	0.463604	0.376604	0.518604	0.540604	0.434604	0.597604	0.585604	0.537604	0.631604	0.599604	0.488604	0.593604		220	0.480604	0.401604	0.560604	0.470604	0.381604	0.531604	0.485604	0.392604	0.529604	0.485604	0.388604	0.388604	0.477604	0.390604	0.544604	0.484604	0.392604	0.522604	0.512604
	230	0.475604	0.398604	0.559604	0.470604	0.386604	0.525604	0.508604	0.383604	0.545604	0.479604	0.387604	0.550604	0.478604	0.394604	0.550604	0.473604	0.380604	0.534604	0.551604	0.441604	0.616604	0.592604	0.542604	0.638604	0.587604	0.515604	0.576604		230	0.488604	0.412604	0.579604	0.476604	0.390604	0.555604	0.487604	0.387604	0.553604	0.492604	0.394604	0.394604	0.481604	0.401604	0.568604	0.489604	0.397604	0.545604	0.521604
	240	0.485604	0.401604	0.569604	0.487604	0.393604	0.536604	0.521604	0.400604	0.555604	0.499604	0.396604	0.558604	0.497604	0.394604	0.554604	0.492604	0.395604	0.546604	0.570604	0.447604	0.626604	0.612604	0.536604	0.644604	0.636604	0.520604	0.576604		240	0.503604	0.421604	0.594604	0.486604	0.404604	0.563604	0.498604	0.414604	0.560604	0.502604	0.403604	0.403604	0.490604	0.405604	0.575604	0.496604	0.407604	0.550604	0.537604
	250	0.503604	0.419604	0.589604	0.493604	0.405604	0.555604	0.531604	0.404604	0.576604	0.498604	0.416604	0.584604	0.500604	0.411604	0.578604	0.493604	0.406604	0.565604	0.578604	0.456604	0.644604	0.620604	0.537604	0.659604	0.599604	0.502604	0.591604		250	0.520604	0.437604	0.624604	0.508604	0.411604	0.588604	0.520604	0.407604	0.585604	0.520604	0.411604	0.411604	0.508604	0.417604	0.603604	0.517604	0.407604	0.576604	0.558604
	260	0.510604	0.442604	0.608604	0.512604	0.445604	0.573604	0.548604	0.418604	0.592604	0.519604	0.419604	0.599604	0.520604	0.427604	0.591604	0.517604	0.415604	0.584604	0.596604	0.461604	0.656604	0.634604	0.542604	0.668604	0.600604	0.499604	0.589604		260	0.526604	0.449604	0.645604	0.515604	0.422604	0.610604	0.523604	0.423604	0.608604	0.522604	0.427604	0.427604	0.512604	0.427604	0.623604	0.525604	0.424604	0.594604	0.569604
	270	0.526604	0.455604	0.632604	0.529604	0.500604	0.596604	0.565604	0.477604	0.619604	0.535604	0.439604	0.625604	0.533604	0.435604	0.615604	0.529604	0.428604	0.603604	0.607604	0.475604	0.677604	0.651604	0.540604	0.679604	0.604604	0.503604	0.588604		270	0.540604	0.456604	0.668604	0.530604	0.429604	0.629604	0.542604	0.441604	0.627604	0.542604	0.439604	0.439604	0.537604	0.440604	0.645604	0.544604	0.439604	0.618604	0.587604
	280	0.537604	0.461604	0.647604	0.544604	0.520604	0.606604	0.587604	0.466604	0.628604	0.556604	0.453604	0.643604	0.554604	0.452604	0.630604	0.552604	0.447604	0.625604	0.625604	0.488604	0.692604	0.665604	0.554604	0.694604	0.596604	0.490604	0.588604		280	0.559604	0.494604	0.681604	0.550604	0.453604	0.645604	0.561604	0.472604	0.643604	0.562604	0.454604	0.454604	0.552604	0.461604	0.660604	0.560604	0.450604	0.637604	0.599604
	290	0.555604	0.474604	0.663604	0.563604	0.538604	0.620604	0.602604	0.505604	0.644604	0.572604	0.472604	0.654604	0.567604	0.475604	0.641604	0.568604	0.468604	0.641604	0.639604	0.514604	0.718604	0.675604	0.556604	0.708604	0.593604	0.488604	0.589604		290	0.580604	0.493604	0.695604	0.571604	0.481604	0.658604	0.581604	0.531604	0.657604	0.580604	0.480604	0.480604	0.572604	0.488604	0.673604	0.579604	0.469604	0.653604	0.617604
	300	0.569604	0.493604	0.675604	0.567604	0.544604	0.633604	0.622604	0.550604	0.657604	0.582604	0.480604	0.669604	0.576604	0.500604	0.660604	0.571604	0.483604	0.655604	0.655604	0.536604	0.726604	0.684604	0.571604	0.725604	0.605604	0.490604	0.583604		300	0.597604	0.511604	0.713604	0.589604	0.490604	0.676604	0.595604	0.509604	0.675604	0.593604	0.487604	0.487604	0.586604	0.494604	0.693604	0.593604	0.486604	0.670604	0.625604
	310	0.588604	0.489604	0.680604	0.589604	0.565604	0.642604	0.638604	0.537604	0.658604	0.602604	0.514604	0.680604	0.599604	0.567604	0.671604	0.590604	0.505604	0.657604	0.677604	0.562604	0.742604	0.695604	0.565604	0.741604	0.597604	0.494604	0.583604		310	0.611604	0.525604	0.712604	0.597604	0.534604	0.680604	0.606604	0.528604	0.675604	0.605604	0.551604	0.551604	0.599604	0.504604	0.693604	0.600604	0.508604	0.671604	0.642604
	320	0.600604	0.501604	0.709604	0.596604	0.544604	0.664604	0.656604	0.525604	0.691604	0.608604	0.521604	0.702604	0.607604	0.515604	0.691604	0.600604	0.505604	0.686604	0.693604	0.579604	0.760604	0.711604	0.588604	0.767604	0.596604	0.498604	0.579604		320	0.629604	0.535604	0.752604	0.618604	0.547604	0.711604	0.623604	0.535604	0.708604	0.621604	0.517604	0.517604	0.621604	0.510604	0.729604	0.622604	0.514604	0.704604	0.658604
	330	0.611604	0.519604	0.710604	0.615604	0.556604	0.672604	0.672604	0.530604	0.690604	0.627604	0.513604	0.708604	0.620604	0.539604	0.701604	0.620604	0.511604	0.691604	0.715604	0.611604	0.777604	0.724604	0.607604	0.789604	0.608604	0.505604	0.580604		330	0.639604	0.545604	0.748604	0.626604	0.530604	0.710604	0.634604	0.551604	0.711604	0.628604	0.528604	0.528604	0.619604	0.534604	0.727604	0.630604	0.530604	0.701604	0.675604
	340	0.632604	0.578604	0.737604	0.631604	0.591604	0.692604	0.689604	0.586604	0.718604	0.646604	0.540604	0.733604	0.639604	0.516604	0.722604	0.635604	0.513604	0.719604	0.728604	0.617604	0.801604	0.740604	0.625604	0.824604	0.612604	0.521604	0.580604		340	0.652604	0.557604	0.782604	0.634604	0.548604	0.747604	0.646604	0.523604	0.746604	0.649604	0.538604	0.538604	0.646604	0.535604	0.767604	0.650604	0.534604	0.739604	0.685604
	350	0.649604	0.536604	0.753604	0.655604	0.536604	0.709604	0.707604	0.556604	0.731604	0.665604	0.528604	0.746604	0.663604	0.537604	0.732604	0.656604	0.517604	0.733604	0.751604	0.616604	0.813604	0.763604	0.638604	0.847604	0.618604	0.514604	0.583604		350	0.675604	0.563604	0.784604	0.661604	0.537604	0.749604	0.669604	0.537604	0.747604	0.661604	0.534604	0.534604	0.656604	0.537604	0.770604	0.663604	0.537604	0.746604	0.702604
	360	0.655604	0.545604	0.772604	0.653604	0.586604	0.733604	0.722604	0.597604	0.752604	0.668604	0.534604	0.763604	0.662604	0.530604	0.757604	0.658604	0.530604	0.757604	0.754604	0.637604	0.834604	0.781604	0.653604	0.875604	0.629604	0.538604	0.587604		360	0.686604	0.558604	0.814604	0.678604	0.552604	0.776604	0.687604	0.618604	0.772604	0.681604	0.543604	0.543604	0.676604	0.554604	0.793604	0.683604	0.566604	0.766604	0.714604
	370	0.672604	0.556604	0.798604	0.669604	0.556604	0.755604	0.738604	0.569604	0.778604	0.685604	0.551604	0.797604	0.675604	0.551604	0.787604	0.674604	0.533604	0.780604	0.774604	0.638604	0.859604	0.804604	0.709604	0.893604	0.631604	0.531604	0.593604		370	0.695604	0.578604	0.853604	0.685604	0.547604	0.807604	0.694604	0.556604	0.800604	0.686604	0.546604	0.546604	0.682604	0.549604	0.824604	0.687604	0.561604	0.794604	0.722604
	380	0.702604	0.568604	0.813604	0.701604	0.552604	0.769604	0.760604	0.583604	0.792604	0.717604	0.557604	0.807604	0.711604	0.553604	0.797604	0.708604	0.540604	0.793604	0.804604	0.663604	0.874604	0.827604	0.735604	0.912604	0.639604	0.538604	0.599604		380	0.711604	0.583604	0.868604	0.698604	0.587604	0.822604	0.708604	0.557604	0.813604	0.702604	0.562604	0.562604	0.700604	0.563604	0.838604	0.698604	0.556604	0.811604	0.733604
	390	0.713604	0.567604	0.844604	0.713604	0.641604	0.801604	0.776604	0.564604	0.823604	0.730604	0.557604	0.836604	0.727604	0.569604	0.827604	0.722604	0.552604	0.823604	0.819604	0.668604	0.898604	0.841604	0.728604	0.929604	0.646604	0.546604	0.604604		390	0.736604	0.592604	0.893604	0.728604	0.559604	0.841604	0.740604	0.554604	0.836604	0.731604	0.568604	0.568604	0.726604	0.570604	0.868604	0.731604	0.557604	0.832604	0.748604
	400	0.729604	0.593604	0.845604	0.732604	0.619604	0.803604	0.794604	0.627604	0.821604	0.748604	0.571604	0.837604	0.745604	0.590604	0.828604	0.742604	0.574604	0.821604	0.834604	0.701604	0.908604	0.865604	0.791604	0.954604	0.653604	0.553604	0.610604		400	0.751604	0.612604	0.896604	0.741604	0.588604	0.843604	0.753604	0.584604	0.839604	0.747604	0.630604	0.630604	0.741604	0.578604	0.872604	0.748604	0.599604	0.837604	0.759604
	410	0.736604	0.588604	0.866604	0.737604	0.657604	0.819604	0.809604	0.623604	0.839604	0.754604	0.594604	0.855604	0.748604	0.592604	0.847604	0.747604	0.590604	0.841604	0.854604	0.726604	0.930604	0.889604	0.782604	0.975604	0.656604	0.556604	0.613604		410	0.755604	0.617604	0.915604	0.742604	0.643604	0.861604	0.766604	0.612604	0.857604	0.758604	0.607604	0.607604	0.752604	0.593604	0.901604	0.756604	0.583604	0.858604	0.780604
	420	0.748604	0.619604	0.884604	0.757604	0.626604	0.839604	0.827604	0.618604	0.858604	0.770604	0.620604	0.872604	0.768604	0.612604	0.864604	0.763604	0.598604	0.854604	0.876604	0.735604	0.951604	0.907604	0.793604	0.994604	0.656604	0.560604	0.617604		420	0.762604	0.629604	0.925604	0.753604	0.617604	0.870604	0.765604	0.614604	0.866604	0.764604	0.611604	0.611604	0.758604	0.599604	0.906604	0.763604	0.597604	0.867604	0.814604
	430	0.762604	0.655604	0.901604	0.771604	0.685604	0.856604	0.854604	0.677604	0.874604	0.784604	0.620604	0.889604	0.781604	0.637604	0.884604	0.776604	0.635604	0.874604	0.902604	0.760604	0.968604	0.933604	0.822604	1.0226	0.658604	0.574604	0.623604		430	0.787604	0.662604	0.941604	0.776604	0.670604	0.886604	0.785604	0.662604	0.881604	0.781604	0.661604	0.661604	0.780604	0.637604	0.923604	0.783604	0.633604	0.883604	0.829604
	440	0.781604	0.660604	0.915604	0.787604	0.707604	0.874604	0.879604	0.669604	0.888604	0.804604	0.690604	0.901604	0.800604	0.707604	0.895604	0.798604	0.682604	0.885604	0.910604	0.804604	0.982604	0.956604	0.865604	1.0186	0.667604	0.578604	0.630604		440	0.803604	0.666604	0.950604	0.796604	0.733604	0.886604	0.801604	0.669604	0.881604	0.797604	0.659604	0.659604	0.798604	0.670604	0.921604	0.801604	0.664604	0.886604	0.850604
	450	0.796604	0.661604	0.934604	0.803604	0.739604	0.886604	0.901604	0.709604	0.903604	0.824604	0.695604	0.919604	0.817604	0.709604	0.912604	0.818604	0.702604	0.903604	0.926604	0.799604	1.0016	0.973604	0.875604	1.0466	0.666604	0.583604	0.630604		450	0.826604	0.687604	0.980604	0.820604	0.773604	0.917604	0.826604	0.688604	0.909604	0.821604	0.732604	0.732604	0.822604	0.727604	0.949604	0.820604	0.679604	0.911604	0.853604
	460	0.812604	0.679604	0.948604	0.827604	0.787604	0.899604	0.920604	0.722604	0.915604	0.841604	0.726604	0.933604	0.837604	0.759604	0.925604	0.832604	0.685604	0.916604	0.940604	0.803604	1.0096	0.987604	0.904604	1.0556	0.672604	0.589604	0.635604		460	0.838604	0.696604	0.984604	0.833604	0.770604	0.925604	0.838604	0.773604	0.916604	0.836604	0.739604	0.739604	0.839604	0.705604	0.952604	0.837604	0.694604	0.909604	0.875604
	470	0.830604	0.736604	0.968604	0.840604	0.799604	0.913604	0.942604	0.747604	0.934604	0.856604	0.729604	0.950604	0.855604	0.758604	0.942604	0.848604	0.701604	0.936604	0.955604	0.812604	1.0286	1.0056	0.896604	1.0676	0.667604	0.601604	0.639604		470	0.848604	0.704604	1.0016	0.845604	0.794604	0.945604	0.852604	0.780604	0.939604	0.855604	0.725604	0.725604	0.859604	0.714604	0.975604	0.856604	0.700604	0.936604	0.883604
	480	0.838604	0.770604	0.984604	0.851604	0.808604	0.928604	0.953604	0.831604	0.947604	0.868604	0.751604	0.964604	0.863604	0.789604	0.955604	0.852604	0.767604	0.951604	0.960604	0.821604	1.0396	1.0096	0.900604	1.0836	0.679604	0.616604	0.644604		480	0.861604	0.757604	1.0096	0.856604	0.806604	0.956604	0.868604	0.822604	0.950604	0.871604	0.792604	0.792604	0.868604	0.759604	0.984604	0.865604	0.742604	0.950604	0.896604
	490	0.856604	0.798604	1.0006	0.869604	0.813604	0.943604	0.969604	0.834604	0.964604	0.883604	0.762604	0.982604	0.883604	0.808604	0.973604	0.869604	0.752604	0.970604	0.981604	0.844604	1.0536	1.0276	0.918604	1.1046	0.686604	0.634604	0.650604		490	0.865604	0.728604	1.0166	0.864604	0.819604	0.966604	0.876604	0.822604	0.960604	0.877604	0.759604	0.759604	0.876604	0.755604	0.997604	0.870604	0.785604	0.968604	0.905604
	500	0.868604	0.782604	1.0106	0.874604	0.818604	0.956604	0.979604	0.851604	0.975604	0.894604	0.797604	0.994604	0.889604	0.764604	0.984604	0.878604	0.741604	0.974604	0.990604	0.860604	1.0566	1.0386	0.946604	1.1166	0.693604	0.639604	0.653604		500	0.881604	0.752604	1.0176	0.878604	0.845604	0.964604	0.890604	0.822604	0.958604	0.889604	0.786604	0.786604	0.886604	0.766604	0.994604	0.882604	0.758604	0.967604	0.914604
	510	0.882604	0.813604	1.0286	0.888604	0.830604	0.966604	0.993604	0.854604	0.991604	0.908604	0.843604	1.0096	0.908604	0.811604	0.999604	0.894604	0.749604	0.991604	1.0066	0.876604	1.0686	1.0616	0.964604	1.1296	0.689604	0.642604	0.653604		510	0.882604	0.770604	1.0286	0.885604	0.836604	0.979604	0.894604	0.822604	0.971604	0.897604	0.840604	0.840604	0.896604	0.769604	1.0106	0.889604	0.757604	0.982604	0.927604
	520	0.897604	0.800604	1.0396	0.906604	0.833604	0.982604	1.0086	0.866604	1.0016	0.922604	0.838604	1.0216	0.923604	0.864604	1.0126	0.908604	0.841604	1.0066	1.0196	0.888604	1.0766	1.0836	1.0006	1.1356	0.698604	0.653604	0.660604		520	0.908604	0.779604	1.0326	0.905604	0.839604	0.989604	0.916604	0.834604	0.979604	0.919604	0.831604	0.831604	0.915604	0.780604	1.0166	0.911604	0.771604	0.994604	0.929604
	530	0.908604	0.817604	1.0446	0.915604	0.839604	0.986604	1.0206	0.865604	1.0036	0.932604	0.851604	1.0236	0.933604	0.877604	1.0156	0.917604	0.852604	1.0096	1.0266	0.903604	1.0776	1.0936	0.992604	1.1446	0.703604	0.674604	0.661604		530	0.916604	0.798604	1.0376	0.911604	0.849604	0.992604	0.923604	0.835604	0.984604	0.927604	0.837604	0.837604	0.925604	0.840604	1.0196	0.924604	0.827604	0.999604	0.943604
	540	0.920604	0.817604	1.0526	0.927604	0.839604	0.993604	1.0326	0.862604	1.0106	0.942604	0.854604	1.0306	0.944604	0.875604	1.0226	0.928604	0.872604	1.0176	1.0406	0.918604	1.0866	1.1026	1.0086	1.1526	0.700604	0.685604	0.665604		540	0.928604	0.810604	1.0446	0.923604	0.839604	1.0026	0.934604	0.831604	0.993604	0.940604	0.843604	0.843604	0.935604	0.837604	1.0286	0.935604	0.832604	1.0076	0.948604
	550	0.921604	0.815604	1.0556	0.923604	0.835604	0.997604	1.0446	0.861604	1.0156	0.938604	0.863604	1.0336	0.943604	0.878604	1.0296	0.925604	0.878604	1.0216	1.0376	0.937604	1.0906	1.0976	1.0236	1.1596	0.716604	0.701604	0.663604		550	0.938604	0.817604	1.0466	0.937604	0.846604	1.0046	0.947604	0.834604	0.995604	0.951604	0.851604	0.851604	0.943604	0.844604	1.0296	0.945604	0.847604	1.0096	0.954604
	560	0.935604	0.833604	1.0636	0.940604	0.841604	1.0016	1.0556	0.864604	1.0186	0.955604	0.852604	1.0396	0.961604	0.874604	1.0346	0.942604	0.857604	1.0286	1.0566	0.936604	1.0966	1.1176	1.0236	1.1636	0.727604	0.712604	0.664604		560	0.932604	0.824604	1.0526	0.923604	0.851604	1.0136	0.933604	0.858604	1.0036	0.937604	0.859604	0.859604	0.932604	0.847604	1.0366	0.933604	0.859604	1.0176	0.956604
	570	0.944604	0.829604	1.0676	0.950604	0.842604	1.0076	1.0696	0.864604	1.0236	0.963604	0.860604	1.0426	0.971604	0.886604	1.0396	0.952604	0.866604	1.0316	1.0646	0.942604	1.1016	1.1246	1.0346	1.1656	0.726604	0.730604	0.660604		570	0.946604	0.838604	1.0566	0.943604	0.866604	1.0156	0.955604	0.856604	1.0076	0.962604	0.873604	0.873604	0.954604	0.841604	1.0386	0.955604	0.846604	1.0196	0.964604
	580	0.952604	0.836604	1.0746	0.957604	0.859604	1.0116	1.0806	0.878604	1.0296	0.971604	0.869604	1.0506	0.980604	0.875604	1.0466	0.960604	0.860604	1.0386	1.0716	0.943604	1.1076	1.1326	1.0486	1.1746	0.743604	0.746604	0.663604		580	0.953604	0.850604	1.0606	0.952604	0.873604	1.0246	0.966604	0.855604	1.0136	0.967604	0.847604	0.847604	0.961604	0.844604	1.0476	0.961604	0.851604	1.0286	0.967604
	590	0.960604	0.852604	1.0816	0.962604	0.851604	1.0176	1.0916	0.886604	1.0346	0.977604	0.858604	1.0566	0.986604	0.905604	1.0536	0.967604	0.856604	1.0456	1.0786	0.954604	1.1136	1.1396	1.0746	1.1786	0.736604	0.750604	0.670604		590	0.958604	0.858604	1.0656	0.958604	0.867604	1.0316	0.971604	0.856604	1.0186	0.976604	0.855604	0.855604	0.969604	0.852604	1.0516	0.969604	0.857604	1.0366	0.973604
	600	0.965604	0.858604	1.0836	0.966604	0.850604	1.0216	1.1006	0.878604	1.0386	0.980604	0.873604	1.0586	0.990604	0.902604	1.0576	0.970604	0.883604	1.0506	1.0826	0.976604	1.1186	1.1446	1.0616	1.1796	0.749604	0.773604	0.666604		600	0.964604	0.868604	1.0686	0.966604	0.868604	1.0356	0.978604	0.852604	1.0226	0.982604	0.855604	0.855604	0.977604	0.855604	1.0556	0.975604	0.862604	1.0396	0.978604
	610	0.974604	0.860604	1.0886	0.976604	0.855604	1.0266	1.1096	0.882604	1.0436	0.990604	0.878604	1.0636	0.999604	0.903604	1.0626	0.982604	0.880604	1.0536	1.0936	0.965604	1.1226	1.1546	1.0686	1.1856	0.762604	0.781604	0.659604		610	0.969604	0.874604	1.0716	0.969604	0.879604	1.0406	0.980604	0.858604	1.0266	0.988604	0.865604	0.865604	0.982604	0.865604	1.0606	0.979604	0.864604	1.0436	0.983604
	620	0.982604	0.865604	1.0936	0.982604	0.859604	1.0316	1.1186	0.882604	1.0476	0.996604	0.862604	1.0686	1.0046	0.887604	1.0676	0.989604	0.883604	1.0606	1.0996	0.973604	1.1256	1.1616	1.0776	1.1926	0.775604	0.867604	0.663604		620	0.974604	0.880604	1.0756	0.976604	0.880604	1.0466	0.988604	0.865604	1.0316	0.993604	0.870604	0.870604	0.989604	0.868604	1.0656	0.987604	0.866604	1.0496	0.983604
	630	0.988604	0.872604	1.0996	0.986604	0.870604	1.0376	1.1246	0.893604	1.0536	1.0016	0.868604	1.0746	1.0116	0.906604	1.0736	0.994604	0.884604	1.0656	1.1056	0.986604	1.1316	1.1666	1.0926	1.1996	0.785604	0.859604	0.670604		630	0.976604	0.883604	1.0796	0.981604	0.884604	1.0516	0.992604	0.871604	1.0356	0.999604	0.873604	0.873604	0.994604	0.875604	1.0716	0.992604	0.872604	1.0566	0.987604
	640	0.994604	0.877604	1.1036	0.991604	0.876604	1.0426	1.1296	0.891604	1.0586	1.0056	0.874604	1.0786	1.0186	0.901604	1.0796	0.999604	0.889604	1.0706	1.1106	0.986604	1.1366	1.1746	1.1036	1.2006	0.811604	0.899604	0.670604		640	0.978604	0.890604	1.0816	0.984604	0.889604	1.0536	0.995604	0.880604	1.0396	1.0026	0.880604	0.880604	0.997604	0.884604	1.0756	0.996604	0.879604	1.0606	0.990604
	650	0.999604	0.879604	1.1076	0.995604	0.877604	1.0466	1.1346	0.900604	1.0626	1.0106	0.879604	1.0826	1.0236	0.910604	1.0846	1.0056	0.897604	1.0746	1.1166	0.989604	1.1406	1.1806	1.0946	1.2066	0.831604	0.898604	0.668604		650	0.981604	0.895604	1.0836	0.989604	0.899604	1.0596	1.0016	0.886604	1.0456	1.0096	0.886604	0.886604	1.0046	0.892604	1.0796	1.0036	0.887604	1.0666	0.993604
	660	1.0056	0.884604	1.1126	0.999604	0.875604	1.0516	1.1396	0.896604	1.0676	1.0176	0.884604	1.0886	1.0296	0.910604	1.0896	1.0116	0.899604	1.0786	1.1246	0.999604	1.1456	1.1886	1.1046	1.2116	0.854604	0.912604	0.674604		660	0.983604	0.899604	1.0876	0.993604	0.901604	1.0616	1.0036	0.885604	1.0486	1.0126	0.892604	0.892604	1.0066	0.897604	1.0846	1.0066	0.892604	1.0696	0.996604
	1Cooper KG, Chong A, Starr T, Finn CE, Steele-Mortimer O. Predictable, tunable protein production in Salmonella for studying host-pathogen interactions. Front Cell Infect Microbiol 7, 475 (2017).
	OD600: Optical intensity at 600 nm
[truncated: 120 more columns]

## Sheet: Data S4
	Fig. 3. Arabinose-inducible CRISPR/dCas9-derived ATF library for tuneable gene expression in Salmonella
	b Library of arabinose-inducible, CRISPR/dCas9-derived ATFs in Salmonella rewired for arabinose catabolism system.																																	c Library of arabinose-inducible, CRISPR/dCas9-derived ATFs in E. coli
		0% Arabinose			0.01 % Arabinose			0.05% Arabinose			0.2% Arabinose					0.01 % Arabinose			0.05% Arabinose			0.2% Arabinose				Fold induction	0.01% Arabinsoe	Fold induction (2x/1x)	0.05% Arabinose	Fold induction (2x/1x)	0.2% Arabinsoe	Fold induction (2x/1x)			0% Arabinose			0.05% Arabinose			0.2% Arabinose			0.5% Arabinose					0.005
	Sample	Repeat 1, Mean RFU/OD600 (a. u.)	Repeat 2, Mean RFU/OD600 (a. u.)	Repeat 3, Mean RFU/OD600 (a. u.)	Repeat 1, Mean RFU/OD600 (a. u.)	Repeat 2, Mean RFU/OD600 (a. u.)	Repeat 3, Mean RFU/OD600 (a. u.)	Repeat 1, Mean RFU/OD600 (a. u.)	Repeat 2, Mean RFU/OD600 (a. u.)	Repeat 3, Mean RFU/OD600 (a. u.)	Repeat 1, Mean RFU/OD600 (a. u.)	Repeat 2, Mean RFU/OD600 (a. u.)	Repeat 3, Mean RFU/OD600 (a. u.)		Sample	Repeat 1, 0.01% Mean RFU/OD600 (a. u.)/0% Mean RFU/OD600 (a. u.)	Repeat 2, 0.01% Mean RFU/OD600 (a. u.)/0% Mean RFU/OD600 (a. u.)	Repeat 3, 0.01% Mean RFU/OD600 (a. u.)/0% Mean RFU/OD600 (a. u.)	Repeat 1, 0.05% Mean RFU/OD600 (a. u.)/0% Mean RFU/OD600 (a. u.)	Repeat 2, 0.05% Mean RFU/OD600 (a. u.)/0% Mean RFU/OD600 (a. u.)	Repeat 3, 0.05% Mean RFU/OD600 (a. u.)/0% Mean RFU/OD600 (a. u.)	Repeat 1, 0.2% Mean RFU/OD600 (a. u.)/0% Mean RFU/OD600 (a. u.)	Repeat 2, 0.2% Mean RFU/OD600 (a. u.)/0% Mean RFU/OD600 (a. u.)	Repeat 3, 0.2% Mean RFU/OD600 (a. u.)/0% Mean RFU/OD600 (a. u.)		SJ-105	15.1058	N.A.	13.1989	N.A.	12.3488	N.A.		Sample	Repeat 1, Mean RFU/OD600 (a. u.)	Repeat 2, Mean RFU/OD600 (a. u.)	Repeat 3, Mean RFU/OD600 (a. u.)	Repeat 1, Mean RFU/OD600 (a. u.)	Repeat 2, Mean RFU/OD600 (a. u.)	Repeat 3, Mean RFU/OD600 (a. u.)	Repeat 1, Mean RFU/OD600 (a. u.)	Repeat 2, Mean RFU/OD600 (a. u.)	Repeat 3, Mean RFU/OD600 (a. u.)	Repeat 1, Mean RFU/OD600 (a. u.)	Repeat 2, Mean RFU/OD600 (a. u.)	Repeat 3, Mean RFU/OD600 (a. u.)		Sample	Repeat 1, 0.2% Mean RFU/OD600 (a. u.)/0% Mean RFU/OD600 (a. u.)
		35.0242	54.2083	38.806	645.455	652.568	636.099	558.355	560.724	570.886	521.368	516.049	543.702		SJ-105	15.1233	15.29	14.9041	13.0825	13.138	13.3761	12.2159	12.0913	12.7392		SJ106	1.58675	N.A.	1.70736	N.A.	1.94068	N.A.		SJ-105	188.406	228.245	241.791	484.848	512.085	486.172	438.992	443.152	449.367	462.759	497.531	503.856		SJ-105	4.39515
		79.615	114.053	128	183.258	148.109	179.039	177.638	182.203	189.362	230.857	193.828	199.569		SJ106	1.70913	1.38132	1.66979	1.65672	1.6993	1.76606	2.15306	1.80772	1.86125		SJ-106_2x	2.52445	1.59096	3.31882	1.94383	2.95939	1.52493		SJ106	195.101	238.289	288	286.199	261.555	279.476	277.952	297.669	307.447	291.429	242.044	251.348		SJ106	1.41677
		76.4925	95.186	124.542	247.874	256.125	243.797	327.586	339.483	316.032	311.604	299.252	265.777		SJ-106_2x	2.51036	2.59392	2.46908	3.31766	3.43815	3.20064	3.15579	3.0307	2.69168		SJ-107	1.67293	N.A.	2.25199	N.A.	1.90078	N.A.		SJ-106_2x	205.224	242.888	268.62	287.971	286.192	271.845	312.808	311.193	298.731	354.628	326.683	300.971		SJ-106_2x	1.73092
		95.7811	112.222	117.845	172.202	192.65	180.268	273.736	267.523	192.547	212.259	194.318	212.789		SJ-107	1.58542	1.77368	1.65968	2.52022	2.46302	1.77273	1.95421	1.78904	1.9591		SJ-107_2x	3.48642	2.08402	4.36433	1.93799	3.862	2.0318		SJ-107	262.258	247.778	252.525	301.353	281.737	314.251	290.999	274.533	219.166	286.039	275	212.789		SJ-107	1.69063
		72.093	55.5556	73.9477	242.841	233.042	226.966	290.754	294.393	294.686	276.903	263.625	238.037		SJ-107_2x	3.61377	3.46795	3.37754	4.32678	4.38092	4.38529	4.12066	3.92306	3.54228		SJ-108	1.93056	N.A.	2.84115	N.A.	2.72053	N.A.		SJ-107_2x	72.093	55.5556	73.9477	242.841	233.042	226.966	290.754	294.393	294.686	276.903	263.625	238.037		SJ-107_2x	4.12505
		81.6803	78.7309	100.897	166.856	177.437	160.178	246.883	264.128	231.405	248	227.979	234.917		SJ-108	1.91562	2.0371	1.83896	2.83439	3.03237	2.65669	2.84721	2.61736	2.69701		SJ-111	4.11592	N.A.	5.56347	N.A.	5.35627	N.A.		SJ-108	81.6803	78.7309	100.897	166.856	177.437	160.178	246.883	264.128	231.405	248	227.979	234.917		SJ-108	2.13074
		63.7584	56.0345	61.4709	246.208	241.648	258.211	357.5	329.787	321.168	305.59	315.854	349.454		SJ-111	4.07485	3.99939	4.27351	5.91679	5.45813	5.31548	5.05766	5.22753	5.78363										SJ-111	63.7584	56.0345	61.4709	246.208	241.648	258.211	357.5	329.787	321.168	305.59	315.854	349.454		SJ-111	5.44065
[truncated: 15 more columns]

## Sheet: Data S5
	Fig. S4. Time-course performance of of CRISPR/dCas9-derived ATFs targeting J105 in Salmonella.
		Sample
		0% Arabinose, Wild-type			0% Arabinose, att186::PBAD-dCas9/pSoxS-J-105			0.05% Arabinose, Wild-type			0.05% Arabinose, att186::PBAD-dCas9/pSoxS-J-105
	Time	Repeat 1, OD600	Repeat 2, OD600	Repeat 3, OD600	Repeat 1, OD600	Repeat 2, OD600	Repeat 3, OD600	Repeat 1, OD600	Repeat 2, OD600	Repeat 3, OD600	Repeat 1, OD600	Repeat 2, OD600	Repeat 3, OD600
	70	0.116	0.116	0.114	0.129	0.125	0.129	0.141	0.145	0.142	0.136	0.147	0.131
	80	0.119	0.119	0.117	0.137	0.134	0.135	0.147	0.153	0.145	0.141	0.136	0.141
	90	0.123	0.123	0.121	0.146	0.144	0.145	0.155	0.158	0.151	0.16	0.155	0.14
	100	0.128	0.128	0.126	0.16	0.157	0.157	0.16	0.189	0.159	0.156	0.147	0.199
	110	0.134	0.134	0.132	0.174	0.172	0.175	0.172	0.179	0.165	0.171	0.165	0.16
	120	0.142	0.142	0.14	0.192	0.189	0.19	0.204	0.196	0.177	0.169	0.168	0.176
	130	0.152	0.153	0.151	0.211	0.21	0.21	0.209	0.215	0.189	0.189	0.191	0.176
	140	0.167	0.166	0.163	0.233	0.232	0.232	0.223	0.264	0.225	0.233	0.197	0.203
	150	0.185	0.184	0.18	0.257	0.259	0.261	0.246	0.267	0.232	0.226	0.226	0.216
	160	0.208	0.207	0.205	0.286	0.288	0.292	0.293	0.293	0.259	0.238	0.23	0.25
	170	0.236	0.234	0.23	0.318	0.319	0.325	0.327	0.323	0.287	0.292	0.269	0.252
	180	0.27	0.269	0.262	0.35	0.353	0.362	0.344	0.361	0.316	0.32	0.284	0.287
	190	0.311	0.308	0.301	0.383	0.387	0.398	0.371	0.409	0.356	0.323	0.305	0.306
	200	0.354	0.352	0.346	0.413	0.417	0.428	0.41	0.429	0.381	0.356	0.351	0.333
	210	0.398	0.393	0.388	0.45	0.457	0.466	0.408	0.436	0.393	0.393	0.359	0.348
	220	0.43	0.427	0.423	0.482	0.49	0.502	0.422	0.431	0.422	0.415	0.401	0.38
	230	0.471	0.467	0.461	0.52	0.524	0.534	0.5	0.492	0.454	0.491	0.498	0.51
	240	0.506	0.502	0.497	0.551	0.557	0.565	0.561	0.568	0.569	0.507	0.529	0.549
	250	0.55	0.544	0.539	0.584	0.585	0.593	0.599	0.608	0.609	0.558	0.59	0.584
	260	0.581	0.577	0.572	0.609	0.611	0.618	0.609	0.621	0.636	0.584	0.632	0.616
	270	0.608	0.605	0.599	0.634	0.636	0.641	0.638	0.643	0.667	0.608	0.61	0.626
	280	0.634	0.629	0.625	0.656	0.658	0.661	0.623	0.644	0.677	0.627	0.62	0.638
	290	0.657	0.652	0.649	0.675	0.676	0.678	0.632	0.642	0.685	0.624	0.632	0.621
	300	0.677	0.672	0.669	0.696	0.694	0.699	0.641	0.649	0.7	0.626	0.628	0.622
	310	0.691	0.687	0.682	0.719	0.716	0.721	0.653	0.658	0.699	0.636	0.629	0.631
	320	0.705	0.7	0.696	0.735	0.732	0.732	0.667	0.669	0.728	0.643	0.645	0.65
	330	0.719	0.715	0.711	0.746	0.743	0.743	0.659	0.671	0.717	0.651	0.651	0.656
	340	0.732	0.728	0.724	0.754	0.749	0.749	0.697	0.687	0.719	0.663	0.658	0.658
	350	0.744	0.74	0.735	0.758	0.755	0.756	0.677	0.678	0.733	0.668	0.657	0.667
	360	0.755	0.751	0.747	0.764	0.761	0.764	0.694	0.683	0.748	0.668	0.672	0.675
	370	0.766	0.762	0.757	0.76	0.758	0.764	0.699	0.688	0.761	0.694	0.679	0.686
	380	0.78	0.774	0.769	0.759	0.756	0.761	0.692	0.694	0.768	N.A	0.701	0.7
	390	0.786	0.783	0.777	0.765	0.763	0.766	0.781	0.698	0.738	0.695	0.702	0.72
	400	0.797	0.793	0.787	0.77	0.769	0.771	0.782	0.695	0.771	0.711	0.713	0.729
	410	0.806	0.801	0.795	0.78	0.777	0.78	0.795	0.701	0.789	0.723	0.721	0.729
	420	0.817	0.812	0.805	0.786	0.785	0.787	0.799	0.712	0.799	0.72	0.721	0.738
	430	0.826	0.822	0.814	0.798	0.796	0.797	0.758	0.737	0.808	0.742	0.742	0.73
	440	0.835	0.829	0.823	0.807	0.803	0.804	0.768	0.753	0.828	0.744	N.A	0.74
	450	0.843	0.836	0.83	0.816	0.814	0.814	0.788	0.775	0.829	N.A	0.752	0.733
	460	0.852	0.846	0.84	0.825	0.822	0.823	0.79	0.789	0.84	0.734	0.758	0.756
	470	0.861	0.856	0.85	0.831	0.829	0.831	0.806	0.793	0.851	0.738	0.766	0.747
	480	0.869	0.864	0.857	0.839	0.838	0.84	0.811	0.812	0.86	0.749	0.778	0.737
	N.A.: Not applicable
	OD600: optical intensity at 600 nm

## Sheet: Data S6
	Fig. S6. Time-course performance of CRISPR/dCas9-derived ATF in cells rewired for arabinose catabolism.
	a Growth curve of cells expressing CRISPR/Cas-derived ATF targeting J105 in Salmonella background strains mutated for arabinose-independent expression of transporter and deleted arabinose catabolism system.														b Growth curve of cells expressing CRISPR/Cas-derived ATF targeting J106 in Salmonella background strains mutated for arabinose-independent expression of transporter and deleted arabinose catabolism system.														c Growth curve of cells expressing CRISPR/Cas-derived ATF targeting J106-2x in Salmonella background strains mutated for arabinose-independent expression of transporter and deleted arabinose catabolism system.														d Growth curve of cells expressing CRISPR/Cas-derived ATF targeting J107 in Salmonella background strains mutated for arabinose-independent expression of transporter and deleted arabinose catabolism system.
		Sample														Sample														Sample														Sample
		0% Arabinose, att186::PBAD-dCas9/J105			0.01% Arabinose, att186::PBAD-dCas9/J105			0.05% Arabinose, att186::PBAD-dCas9/J105			0.2% Arabinose, att186::PBAD-dCas9/J105					0% Arabinose, att186::PBAD-dCas9/J106			0.01% Arabinose, att186::PBAD-dCas9/J106			0.05% Arabinose, att186::PBAD-dCas9/J106			0.2% Arabinose, att186::PBAD-dCas9/J106					0% Arabinose, att186::PBAD-dCas9/J106-2x			0.01% Arabinose, att186::PBAD-dCas9/J106-2x			0.05% Arabinose, att186::PBAD-dCas9/J106-2x			0.2% Arabinose, att186::PBAD-dCas9/J106-2x					0% Arabinose, att186::PBAD-dCas9/J107			0.01% Arabinose, att186::PBAD-dCas9/J107
	Time	Repeat 1, OD600	Repeat 2, OD600	Repeat 3, OD600	Repeat 1, OD600	Repeat 2, OD600	Repeat 3, OD600	Repeat 1, OD600	Repeat 2, OD600	Repeat 3, OD600	Repeat 1, OD600	Repeat 2, OD600	Repeat 3, OD600		Time	Repeat 1, OD600	Repeat 2, OD600	Repeat 3, OD600	Repeat 1, OD600	Repeat 2, OD600	Repeat 3, OD600	Repeat 1, OD600	Repeat 2, OD600	Repeat 3, OD600	Repeat 1, OD600	Repeat 2, OD600	Repeat 3, OD600		Time	Repeat 1, OD600	Repeat 2, OD600	Repeat 3, OD600	Repeat 1, OD600	Repeat 2, OD600	Repeat 3, OD600	Repeat 1, OD600	Repeat 2, OD600	Repeat 3, OD600	Repeat 1, OD600	Repeat 2, OD600	Repeat 3, OD600		Time	Repeat 1, OD600	Repeat 2, OD600	Repeat 3, OD600	Repeat 1, OD600	Repeat 2, OD600	Repeat 3, OD600
	70	0.174	0.185	0.189	0.19	0.192	0.196	0.199	0.2	0.188	0.173	0.169	0.169		70	0.197	0.199	0.202	0.218	0.249	0.209	0.175	0.174	0.16	0.207	0.206	0.19		70	0.201	0.195	0.272	0.239	0.241	0.287	0.263	0.272	0.263	0.202	0.174	0.17		70	0.193	0.195	0.235	0.249	0.255	0.295
	80	0.173	0.178	0.184	0.187	0.181	0.19	0.186	0.189	0.182	0.179	0.173	0.171		80	0.186	0.189	0.19	0.189	0.188	0.191	0.188	0.189	0.172	0.183	0.181	0.186		80	0.182	0.186	0.191	0.191	0.186	0.198	0.186	0.184	0.178	0.192	0.171	0.179		80	0.185	0.178	0.196	0.186	0.19	0.199
	90	0.177	0.186	0.189	0.193	0.184	0.201	0.189	0.195	0.188	0.19	0.181	0.176		90	0.193	0.195	0.196	0.193	0.196	0.2	0.195	0.199	0.181	0.186	0.183	0.195		90	0.184	0.191	0.196	0.2	0.196	0.21	0.19	0.19	0.183	0.199	0.175	0.191		90	0.195	0.18	0.204	0.182	0.2	0.209
	100	0.182	0.193	0.198	0.194	0.187	0.214	0.192	0.197	0.194	0.198	0.18	0.175		100	0.198	0.2	0.203	0.195	0.204	0.208	0.194	0.198	0.182	0.197	0.193	0.205		100	0.188	0.194	0.201	0.207	0.194	0.217	0.197	0.196	0.189	0.202	0.178	0.202		100	0.201	0.188	0.209	0.19	0.208	0.218
	110	0.189	0.203	0.206	0.201	0.194	0.222	0.197	0.204	0.2	0.208	0.188	0.181		110	0.199	0.197	0.199	0.193	0.203	0.208	0.202	0.206	0.191	0.209	0.209	0.221		110	0.191	0.198	0.202	0.212	0.203	0.229	0.194	0.2	0.194	0.211	0.188	0.212		110	0.196	0.187	0.206	0.186	0.206	0.219
	120	0.194	0.204	0.207	0.203	0.198	0.225	0.204	0.207	0.205	0.216	0.197	0.191		120	0.21	0.218	0.221	0.203	0.22	0.226	0.21	0.212	0.201	0.211	0.21	0.223		120	0.194	0.205	0.21	0.212	0.204	0.228	0.217	0.217	0.206	0.217	0.195	0.216		120	0.206	0.206	0.215	0.203	0.227	0.234
	130	0.203	0.23	0.233	0.229	0.225	0.253	0.216	0.225	0.223	0.213	0.203	0.199		130	0.222	0.226	0.23	0.213	0.231	0.235	0.214	0.208	0.204	0.219	0.222	0.228		130	0.212	0.216	0.249	0.241	0.231	0.258	0.222	0.224	0.22	0.241	0.21	0.221		130	0.221	0.207	0.217	0.216	0.236	0.245
	140	0.213	0.234	0.239	0.232	0.224	0.258	0.252	0.248	0.238	0.241	0.229	0.217		140	0.257	0.262	0.273	0.255	0.273	0.272	0.243	0.227	0.229	0.235	0.242	0.25		140	0.233	0.245	0.27	0.247	0.235	0.265	0.261	0.254	0.242	0.237	0.219	0.236		140	0.253	0.249	0.274	0.257	0.272	0.279
	150	0.238	0.271	0.285	0.281	0.273	0.313	0.306	0.302	0.281	0.24	0.23	0.239		150	0.297	0.3	0.309	0.303	0.315	0.319	0.242	0.238	0.234	0.245	0.274	0.272		150	0.284	0.288	0.316	0.295	0.282	0.31	0.3	0.295	0.274	0.272	0.235	0.243		150	0.3	0.279	0.318	0.295	0.31	0.315
	160	0.278	0.309	0.32	0.319	0.307	0.348	0.318	0.321	0.305	0.274	0.245	0.234		160	0.323	0.317	0.328	0.318	0.329	0.335	0.289	0.274	0.265	0.271	0.276	0.283		160	0.313	0.306	0.335	0.33	0.316	0.343	0.305	0.3	0.284	0.307	0.269	0.276		160	0.318	0.283	0.313	0.303	0.324	0.331
	170	0.299	0.315	0.335	0.329	0.313	0.363	0.314	0.323	0.316	0.319	0.289	0.266		170	0.336	0.326	0.331	0.321	0.339	0.343	0.332	0.305	0.299	0.281	0.285	0.287		170	0.323	0.312	0.344	0.339	0.319	0.356	0.303	0.3	0.287	0.317	0.275	0.293		170	0.334	0.279	0.326	0.304	0.335	0.339
	180	0.292	0.317	0.328	0.314	0.296	0.35	0.329	0.325	0.302	0.311	0.277	0.264		180	0.337	0.337	0.345	0.332	0.352	0.35	0.308	0.288	0.286	0.295	0.313	0.311		180	0.311	0.318	0.346	0.328	0.308	0.35	0.325	0.319	0.297	0.303	0.267	0.279		180	0.321	0.306	0.334	0.311	0.342	0.344
	190	0.3	0.344	0.356	0.351	0.337	0.383	0.354	0.363	0.344	0.306	0.266	0.256		190	0.355	0.352	0.356	0.348	0.361	0.371	0.307	0.3	0.28	0.316	0.314	0.325		190	0.338	0.344	0.361	0.363	0.348	0.377	0.343	0.347	0.337	0.345	0.309	0.311		190	0.35	0.326	0.348	0.336	0.354	0.362
	200	0.349	0.37	0.378	0.37	0.36	0.392	0.356	0.364	0.351	0.352	0.317	0.285		200	0.356	0.345	0.344	0.354	0.356	0.363	0.365	0.353	0.332	0.291	0.262	0.271		200	0.354	0.35	0.36	0.374	0.355	0.387	0.315	0.33	0.333	0.369	0.348	0.344		200	0.349	0.326	0.331	0.328	0.333	0.339
	210	0.367	0.37	0.377	0.368	0.363	0.39	0.317	0.326	0.316	0.378	0.35	0.321		210	0.33	0.37	0.377	0.317	0.338	0.349	0.378	0.358	0.357	0.342	0.229	0.248		210	0.337	0.318	0.332	0.364	0.346	0.371	0.364	0.353	0.325	0.36	0.344	0.345		210	0.324	0.349	0.375	0.332	0.354	0.349
	220	0.338	0.336	0.335	0.328	0.319	0.35	0.406	0.402	0.386	0.378	0.372	0.359		220	0.412	0.402	0.416	0.398	0.402	0.412	0.371	0.344	0.349	0.387	0.228	0.255		220	0.373	0.395	0.412	0.341	0.318	0.363	0.386	0.394	0.388	0.335	0.309	0.327		220	0.388	0.386	0.387	0.387	0.384	0.383
	230	0.375	0.404	0.404	0.404	0.398	0.42	0.42	0.424	0.413	0.337	0.358	0.364		230	0.41	0.416	0.424	0.411	0.414	0.424	0.331	0.33	0.308	0.407	0.243	0.269		230	0.398	0.405	0.426	0.409	0.388	0.417	0.396	0.405	0.399	0.408	0.386	0.38		230	0.396	0.394	0.391	0.394	0.396	0.39
	240	0.415	0.427	0.427	0.42	0.413	0.437	0.444	0.44	0.434	0.404	0.377	0.324		240	0.422	0.428	0.435	0.422	0.433	0.436	0.402	0.397	0.39	0.418	0.266	0.293		240	0.41	0.416	0.427	0.431	0.412	0.419	0.399	0.404	0.397	0.413	0.398	0.406		240	0.404	0.406	0.393	0.414	0.395	0.384
	250	0.428	0.446	0.451	0.441	0.422	0.462	0.454	0.451	0.433	0.431	0.427	0.413		250	0.44	0.443	0.455	0.436	0.431	0.43	0.428	0.41	0.406	0.427	0.293	0.319		250	0.419	0.433	0.449	0.436	0.417	0.426	0.407	0.419	0.399	0.421	0.402	0.419		250	0.412	0.426	0.397	0.418	0.412	0.382
	260	0.439	0.455	0.452	0.459	0.437	0.463	0.449	0.444	0.429	0.436	0.435	0.427		260	0.442	0.445	0.456	0.437	0.435	0.46	0.431	0.408	0.404	0.431	0.305	0.335		260	0.429	0.431	0.441	0.454	0.434	0.423	0.418	0.424	0.402	0.417	0.398	0.426		260	0.417	0.431	0.42	0.431	0.393	0.376
	270	0.438	0.476	0.452	0.46	0.45	0.463	0.473	0.485	0.427	0.438	0.441	0.435		270	0.468	0.475	0.49	0.468	0.471	0.438	0.43	0.401	0.405	0.457	0.356	0.366		270	0.444	0.453	0.452	0.448	0.442	0.415	0.468	0.464	0.444	0.41	0.406	0.426		270	0.435	0.476	0.413	0.456	0.397	0.39
	280	0.456	0.478	0.473	0.473	0.476	0.462	0.522	0.519	0.494	0.458	0.441	0.435		280	0.498	0.488	0.506	0.492	0.472	0.517	0.428	0.406	0.406	0.472	0.389	0.403		280	0.453	0.47	0.475	0.473	0.449	0.432	0.47	0.497	0.481	0.437	0.445	0.461		280	0.446	0.49	0.431	0.471	0.454	0.418
	290	0.5	0.516	0.507	0.53	0.528	0.517	0.547	0.548	0.528	0.464	0.473	0.462		290	0.509	0.511	0.536	0.53	0.508	0.499	0.462	0.432	0.418	0.489	0.415	0.421		290	0.468	0.5	0.506	0.478	0.477	0.455	0.489	0.484	0.479	0.459	0.46	0.476		290	0.468	0.503	0.445	0.492	0.449	0.438
	300	0.555	0.544	0.536	0.544	0.546	0.54	0.554	0.529	0.543	0.496	0.505	0.5		300	0.53	0.514	0.532	0.521	0.503	0.504	0.497	0.495	0.466	0.524	0.436	0.443		300	0.487	0.492	0.49	0.499	0.491	0.49	0.498	0.511	0.492	0.491	0.481	0.472		300	0.48	0.506	0.468	0.499	0.482	0.452
	310	0.577	0.565	0.55	0.566	0.556	0.574	0.57	0.57	0.537	0.522	0.537	0.49		310	0.544	0.521	0.546	0.517	0.516	0.548	0.523	0.52	0.524	0.541	0.448	0.47		310	0.497	0.504	0.551	0.517	0.502	0.497	0.522	0.533	0.506	0.5	0.498	0.508		310	0.495	0.521	0.495	0.498	0.477	0.486
	320	0.573	0.559	0.545	0.553	0.562	0.556	0.557	0.563	0.55	0.518	0.509	0.525		320	0.526	0.516	0.524	0.508	0.535	0.515	0.511	0.501	0.502	0.542	0.459	0.478		320	0.49	0.499	0.524	0.503	0.501	0.494	0.5	0.512	0.503	0.497	0.491	0.503		320	0.494	0.516	0.467	0.49	0.471	0.485
	330	0.595	0.577	0.566	0.573	0.585	0.565	0.588	0.579	0.57	0.56	0.555	0.528		330	0.548	0.525	0.539	0.528	0.51	0.514	0.536	0.535	0.549	0.557	0.48	0.504		330	0.513	0.506	0.544	0.517	0.505	0.508	0.516	0.518	0.525	0.517	0.517	0.542		330	0.5	0.53	0.488	0.501	0.5	0.484
	340	0.582	0.568	0.561	0.568	0.578	0.575	0.579	0.582	0.557	0.55	0.554	0.545		340	0.539	0.52	0.536	0.522	0.531	0.527	0.53	0.512	0.519	0.551	0.49	0.51		340	0.517	0.509	0.511	0.519	0.508	0.507	0.505	0.526	0.504	0.507	0.498	0.527		340	0.498	0.529	0.481	0.5	0.488	0.481
	350	0.587	0.559	0.56	0.567	0.577	0.574	0.591	0.586	0.575	0.574	0.561	0.556		350	0.535	0.526	0.544	0.531	0.519	0.533	0.53	0.524	0.521	0.562	0.507	0.516		350	0.51	0.512	0.52	0.521	0.511	0.521	0.523	0.525	0.517	0.527	0.511	0.543		350	0.5	0.534	0.497	0.507	0.498	0.494
	360	0.596	0.57	0.566	0.58	0.595	0.572	0.596	0.584	0.572	0.562	0.56	0.554		360	0.549	0.541	0.547	0.531	0.521	0.539	0.538	0.532	0.55	0.572	0.509	0.522		360	0.519	0.523	0.531	0.52	0.517	0.531	0.53	0.537	0.529	0.526	0.516	0.553		360	0.506	0.545	0.496	0.513	0.539	0.492
	370	0.603	0.589	0.592	0.594	0.602	0.605	0.574	0.602	0.568	0.575	0.585	0.571		370	0.561	0.553	0.568	0.555	0.548	0.543	0.551	0.554	0.55	0.573	0.521	0.536		370	0.525	0.536	0.561	0.536	0.536	0.534	0.53	0.531	0.53	0.536	0.528	0.556		370	0.512	0.549	0.507	0.514	0.519	0.501
	380	0.603	0.592	0.582	0.59	0.596	0.598	0.605	0.591	0.564	0.569	0.571	0.569		380	0.564	0.554	0.567	0.553	0.56	0.555	0.548	0.547	0.556	0.588	0.535	0.549		380	0.542	0.541	0.54	0.545	0.538	0.546	0.528	0.537	0.541	0.556	0.542	0.554		380	0.525	0.558	0.511	0.543	0.52	0.514
	390	0.6	0.589	0.599	0.593	0.589	0.614	0.586	0.591	0.574	0.582	0.58	0.595		390	0.558	0.562	0.575	0.552	0.55	0.574	0.541	0.543	0.536	0.587	0.536	0.563		390	0.534	0.552	0.551	0.554	0.527	0.539	0.531	0.54	0.534	0.55	0.531	0.559		390	0.526	0.547	0.512	0.543	0.52	0.517
	400	0.595	0.599	0.596	0.595	0.576	0.605	0.57	0.59	0.588	0.582	0.589	0.576		400	0.585	0.576	0.579	0.566	0.568	0.568	0.563	0.554	0.555	0.601	0.549	0.568		400	0.541	0.556	0.576	0.556	0.54	0.554	0.534	0.544	0.547	0.556	0.541	0.57		400	0.529	0.564	0.528	0.55	0.552	0.52
	410	0.59	0.592	0.605	0.585	0.576	0.627	0.616	0.608	0.592	0.596	0.594	0.577		410	0.57	0.574	0.577	0.564	0.569	0.582	0.575	0.543	0.561	0.602	0.557	0.578		410	0.548	0.552	0.554	0.557	0.548	0.559	0.54	0.547	0.546	0.559	0.547	0.582		410	0.532	0.555	0.534	0.544	0.532	0.529
	420	0.585	0.586	0.592	0.598	0.59	0.62	0.581	0.597	0.589	0.599	0.593	0.588		420	0.572	0.577	0.585	0.571	0.563	0.584	0.558	0.559	0.568	0.608	0.565	0.586		420	0.553	0.561	0.574	0.564	0.538	0.563	0.539	0.551	0.545	0.562	0.548	0.584		420	0.54	0.565	0.534	0.542	0.541	0.536
	430	0.566	0.608	0.599	0.612	0.595	0.615	0.578	0.593	0.597	0.611	0.591	0.578		430	0.584	0.58	0.587	0.575	0.593	0.6	0.572	0.555	0.552	0.614	0.568	0.591		430	0.559	0.561	0.58	0.591	0.559	0.578	0.55	0.556	0.551	0.569	0.554	0.589		430	0.545	0.567	0.559	0.553	0.552	0.548
	440	0.562	0.594	0.613	0.599	0.588	0.632	0.582	0.592	0.594	0.599	0.6	0.578		440	0.588	0.58	0.589	0.569	0.586	0.602	0.57	0.557	0.556	0.621	0.569	0.597		440	0.563	0.573	0.581	0.59	0.559	0.585	0.546	0.562	0.551	0.576	0.553	0.591		440	0.558	0.583	0.557	0.551	0.557	0.549
	450	0.581	0.615	0.603	0.594	0.582	0.612	0.573	0.607	0.611	0.595	0.59	0.58		450	0.588	0.593	0.601	0.583	0.597	0.613	0.574	0.567	0.561	0.63	0.573	0.602		450	0.576	0.579	0.593	0.588	0.559	0.591	0.555	0.559	0.555	0.583	0.553	0.599		450	0.558	0.58	0.562	0.552	0.563	0.563
	460	0.571	0.604	0.616	0.599	0.589	0.634	0.575	0.601	0.609	0.612	0.596	0.584		460	0.6	0.609	0.617	0.6	0.605	0.625	0.58	0.567	0.567	0.641	0.588	0.615		460	0.582	0.583	0.596	0.597	0.565	0.601	0.563	0.567	0.561	0.592	0.571	0.608		460	0.567	0.583	0.572	0.556	0.573	0.569
	470	0.556	0.621	0.614	0.607	0.582	0.629	0.575	0.594	0.602	0.605	0.596	0.583		470	0.603	0.624	0.621	0.591	0.604	0.625	0.584	0.577	0.573	0.654	0.59	0.618		470	0.59	0.586	0.607	0.61	0.573	0.603	0.566	0.575	0.573	0.594	0.575	0.606		470	0.575	0.588	0.582	0.566	0.577	0.575
	480	0.56	0.619	0.613	0.605	0.589	0.635	0.6	0.611	0.604	0.605	0.599	0.584		480	0.612	0.623	0.625	0.603	0.614	0.633	0.58	0.576	0.571	0.652	0.591	0.624		480	0.602	0.596	0.602	0.599	0.572	0.608	0.58	0.591	0.584	0.605	0.569	0.618		480	0.59	0.593	0.585	0.567	0.588	0.583
	490	0.559	0.618	0.625	0.611	0.603	0.639	0.604	0.622	0.624	0.609	0.615	0.599		490	0.619	0.635	0.65	0.618	0.63	0.647	0.589	0.584	0.581	0.669	0.609	0.636		490	0.61	0.61	0.61	0.615	0.587	0.622	0.595	0.597	0.588	0.622	0.585	0.637		490	0.601	0.619	0.6	0.596	0.597	0.59
	500	0.556	0.622	0.633	0.623	0.601	0.648	0.595	0.612	0.628	0.618	0.616	0.595		500	0.636	0.658	0.669	0.632	0.651	0.664	0.601	0.6	0.599	0.68	0.614	0.641		500	0.614	0.607	0.614	0.629	0.604	0.628	0.598	0.595	0.589	0.625	0.589	0.638		500	0.606	0.604	0.607	0.589	0.606	0.601
	510	0.58	0.651	0.652	0.637	0.6	0.666	0.599	0.615	0.633	0.628	0.611	0.594		510	0.654	0.668	0.675	0.641	0.657	0.67	0.607	0.605	0.598	0.683	0.621	0.654		510	0.624	0.621	0.63	0.642	0.609	0.644	0.603	0.602	0.595	0.632	0.587	0.641		510	0.61	0.611	0.615	0.606	0.623	0.615
	520	0.575	0.65	0.657	0.633	0.6	0.666	0.6	0.614	0.63	0.622	0.61	0.593		520	0.671	0.672	0.68	0.639	0.663	0.677	0.613	0.607	0.6	0.69	0.623	0.659		520	0.624	0.623	0.631	0.652	0.614	0.656	0.609	0.607	0.599	0.635	0.595	0.645		520	0.623	0.627	0.619	0.605	0.635	0.623
	530	0.565	0.654	0.655	0.634	0.596	0.669	0.601	0.615	0.63	0.623	0.618	0.6		530	0.667	0.67	0.676	0.657	0.671	0.683	0.617	0.61	0.607	0.703	0.634	0.67		530	0.636	0.64	0.642	0.655	0.622	0.667	0.615	0.613	0.606	0.643	0.603	0.65		530	0.63	0.627	0.63	0.612	0.643	0.632
	540	0.573	0.656	0.663	0.638	0.596	0.668	0.604	0.613	0.631	0.62	0.617	0.594		540	0.665	0.674	0.68	0.651	0.671	0.686	0.62	0.615	0.606	0.702	0.633	0.674		540	0.646	0.645	0.659	0.656	0.62	0.672	0.618	0.619	0.608	0.646	0.601	0.654		540	0.643	0.634	0.635	0.617	0.645	0.636
	550	0.57	0.657	0.665	0.641	0.595	0.678	0.603	0.615	0.636	0.619	0.614	0.595		550	0.664	0.682	0.683	0.654	0.675	0.691	0.622	0.62	0.611	0.7	0.631	0.671		550	0.66	0.652	0.67	0.659	0.626	0.676	0.625	0.622	0.615	0.654	0.598	0.661		550	0.65	0.633	0.649	0.618	0.65	0.641
	560	0.571	0.669	0.672	0.648	0.601	0.683	0.607	0.621	0.64	0.625	0.619	0.601		560	0.672	0.685	0.685	0.659	0.678	0.693	0.624	0.624	0.615	0.711	0.636	0.68		560	0.666	0.653	0.674	0.666	0.629	0.676	0.627	0.625	0.616	0.654	0.605	0.664		560	0.655	0.653	0.662	0.625	0.658	0.645
	570	0.57	0.677	0.683	0.658	0.605	0.69	0.609	0.622	0.648	0.627	0.621	0.605		570	0.674	0.693	0.692	0.668	0.685	0.701	0.632	0.629	0.619	0.71	0.637	0.684		570	0.668	0.663	0.68	0.672	0.638	0.686	0.636	0.633	0.626	0.663	0.615	0.67		570	0.664	0.657	0.669	0.637	0.661	0.653
	580	0.57	0.682	0.69	0.664	0.609	0.698	0.617	0.628	0.654	0.635	0.628	0.609		580	0.684	0.704	0.705	0.679	0.694	0.71	0.641	0.638	0.627	0.726	0.652	0.695		580	0.684	0.673	0.689	0.681	0.646	0.695	0.642	0.64	0.633	0.669	0.614	0.676		580	0.67	0.664	0.683	0.644	0.672	0.659
	590	0.569	0.69	0.7	0.674	0.609	0.706	0.617	0.629	0.661	0.635	0.628	0.607		590	0.691	0.712	0.712	0.686	0.701	0.722	0.648	0.644	0.633	0.737	0.657	0.7		590	0.684	0.682	0.694	0.686	0.653	0.703	0.65	0.649	0.642	0.676	0.627	0.684		590	0.681	0.673	0.688	0.651	0.683	0.664
	600	0.565	0.695	0.701	0.679	0.609	0.71	0.614	0.628	0.665	0.63	0.624	0.604		600	0.692	0.714	0.71	0.692	0.706	0.722	0.656	0.651	0.639	0.734	0.651	0.7		600	0.685	0.684	0.701	0.691	0.656	0.706	0.655	0.651	0.642	0.684	0.627	0.689		600	0.683	0.671	0.687	0.654	0.683	0.67
	610	0.566	0.703	0.712	0.686	0.615	0.72	0.619	0.635	0.674	0.64	0.631	0.609		610	0.702	0.727	0.726	0.702	0.715	0.732	0.666	0.66	0.649	0.747	0.666	0.715		610	0.696	0.696	0.713	0.701	0.665	0.715	0.666	0.661	0.651	0.689	0.635	0.695		610	0.688	0.678	0.695	0.659	0.689	0.677
	620	0.565	0.708	0.715	0.692	0.608	0.724	0.618	0.628	0.675	0.637	0.63	0.607		620	0.703	0.733	0.732	0.707	0.716	0.735	0.664	0.661	0.649	0.742	0.661	0.71		620	0.702	0.704	0.718	0.703	0.672	0.718	0.667	0.664	0.654	0.693	0.641	0.698		620	0.692	0.684	0.697	0.663	0.693	0.681
	630	0.56	0.714	0.723	0.697	0.616	0.734	0.623	0.639	0.681	0.644	0.637	0.616		630	0.713	0.742	0.743	0.72	0.731	0.746	0.678	0.665	0.661	0.753	0.677	0.725		630	0.711	0.712	0.729	0.714	0.677	0.728	0.676	0.673	0.66	0.703	0.648	0.707		630	0.702	0.692	0.71	0.671	0.701	0.689
	640	0.56	0.727	0.735	0.71	0.617	0.742	0.623	0.638	0.688	0.645	0.638	0.619		640	0.723	0.754	0.751	0.729	0.739	0.754	0.687	0.673	0.665	0.762	0.683	0.731		640	0.727	0.72	0.732	0.721	0.686	0.736	0.681	0.677	0.667	0.705	0.651	0.71		640	0.715	0.703	0.709	0.685	0.707	0.695
	650	0.567	0.739	0.745	0.717	0.622	0.752	0.629	0.646	0.696	0.648	0.645	0.621		650	0.732	0.759	0.765	0.74	0.752	0.764	0.696	0.685	0.676	0.771	0.689	0.741		650	0.729	0.728	0.739	0.73	0.697	0.746	0.691	0.688	0.675	0.716	0.658	0.719		650	0.723	0.697	0.72	0.685	0.718	0.704
	660	0.567	0.748	0.757	0.726	0.622	0.755	0.633	0.647	0.698	0.649	0.643	0.623		660	0.738	0.771	0.77	0.743	0.757	0.768	0.699	0.688	0.678	0.778	0.693	0.743		660	0.727	0.728	0.747	0.737	0.703	0.749	0.695	0.69	0.681	0.719	0.66	0.721		660	0.726	0.711	0.725	0.69	0.724	0.708
	a.u.: Arbitrary Unit														a.u.: Arbitrary Unit
	RFU: Relative fluorescent unit														RFU: Relative fluorescent unit
[truncated: 45 more columns]

## Sheet: Data S7
	Fig. S7. Library of arabinose-inducible, CRISPR/dCas9-derived ATFs in Salmonella
		0% Arabinose			0.05% Arabinose				Multiple unpair t-test	P value	Mean of 0.05% Arabinose	Mean of 0% Arabinose	Difference	SE of difference	t ratio	df	q value		Sample	Fold induction	Fold induction (2x/1x)
	Sample	Repeat 1, Mean RFU/OD600 (a. u.)	Repeat 2, Mean RFU/OD600 (a. u.)	Repeat 3, Mean RFU/OD600 (a. u.)	Repeat 1, Mean RFU/OD600 (a. u.)	Repeat 2, Mean RFU/OD600 (a. u.)	Repeat 3, Mean RFU/OD600 (a. u.)		PprsM	0.001754	1649	2022	-372.6	50.16	7.428	4	0.000317		J105	7.13596	N.A.
	PprsM	2109.61	1963.05	1992.52	1689.6	1611.26	1646.46		J105	2.8e-05	5112.9	716.497	3249	151.8	21.4	4	2.8e-05		J106	0.760897	N.A.
	No gRNA	923.077	952.83	273.585	526.786	568.807	972.222		J106	0.000208	1418.42	1864.14	1285	99.57	12.91	4	7.1e-05		J106_2x	2.47759	3.25614
	J105	1810.34	1922.41	1859.65	5403.67	5018.35	4916.67		J106_2x	0.00021	1582.01	638.529	923.2	71.68	12.88	4	7.1e-05		J107	1.28089	N.A.
	J106	630	N.A.	647.059	1340	1440	1475.25		J107	0.000669	1094.29	854.323	779.9	52.68	14.8	3	0.000169		J107_2x	7.22406	5.63987
	J106_2x	1028.3	678.899	855.769	1650.49	1540	1555.56		J107_2x	0.002409	2206.9	305.492	727.7	106.6	6.826	4	0.000362		J108	3.46011	N.A.
	J107	108.844	317.568	490.066	1035.71	1086.33	1160.84		J108	0.002447	3189.02	921.652	788.8	116.1	6.797	4	0.000362		J111	2.16494	N.A.
	J107_2x	924.528	1074.07	766.355	2280	2125	2215.69		J111	0.00251	1715.61	792.45	2238	331.6	6.751	4	0.000362
	J108	476.19	1153.85	1222.22	3125	2825.24	3616.82
	J111	783.784	815.789	777.778	1854.37	1669.81	1622.64

## Sheet: Data S8
	Fig. S8. Arabinose-inducible, CRISPR/dCas9-derived ATF for tuneable gene expression in E. coli.
		0% Arabinose			0.05% Arabinose
	Sample	Repeat 1, Mean MFI (a. u.)	Repeat 2, Mean MFI (a. u.)	Repeat 3, Mean MFI (a. u.)	Repeat 1, Mean RFU/OD600 (a. u.)	Repeat 2, Mean RFU/OD600 (a. u.)	Repeat 3, Mean RFU/OD600 (a. u.)		Multiple unpair t-test	P value	Mean of 0%	Mean of 0.05% Arabinose	Difference	SE of difference	t ratio	df	q value		Sample	Fold induction	Fold induction (2x/1x)
	J105	987.955	1032.95	990.955	2210.95	2043.95	2260.95		J111	8e-06	61.96	484.5	-422.5	6.466	65.34	3	2.4e-05		J105	2.1634	N.A.
	J106	105.955	N.A.	139.955	97.955	101.955	98.955		J105	6.4e-05	1004	2172	-1168	67.2	17.38	4	9.7e-05		J106	0.810229	N.A.
	J106_2x	265	163	143	147.955	135.955	168.955		J108	0.000127	67.29	611.3	-544	37.18	14.63	4	0.000128		J106_2x	0.793109	0.97887
	J107	-20.645	18.955	32.955	52.955	55.955	77.955		J107-2x	0.001973	85.62	-10.51	96.13	13.35	7.199	4	0.001495		J107	5.97681	N.A.
	J107_2x	59.955	96.955	99.955	-11.045	-4.045	-16.445												J107_2x	-0.122769	-0.0205408
	J108	75.955	51.955	73.955	547.955	611.955	673.955												J108	9.08461	N.A.
	J111	60.955	63.955	60.955	475.955	492.955	N. A.												J111	7.81947	N.A.
	MFI: Mean flourescence intensity
	a.u.: Arbitrary Unit

## Sheet: Data S9
	Fig. S11. Stability of reporter gene expression controlled by arabinose-inducible, CRISPR/dCas9-derived ATF in Salmonella
	a Time course of fluorescent reporter expression controlled by arabinose-inducible, CRISPR/dCas9-derived ATF targeting J105 in Salmonella.																		b Stability of fluorescent reporter expression controlled by arabinose-inducible, CRISPR/dCas9-derived ATF targeting J105 in Salmonella.
		0% Arabinose			0.05% Arabinose				T.test	P value	Mean of 0% Arabinose	Mean of 0.05% Arabinose	Difference	SE of difference	t ratio	df	q value			0% Arabinose			0.05% Arabinose				Dunnett's multiple comparisons test	Mean Diff.	95.00% CI of diff.	Below threshold?	Summary	Adjusted P Value	T1-?	q value
	Time (h)	Repeat 1, MFI (a. u.)	Repeat 2, MFI (a. u.)	Repeat 3, MFI (a. u.)	Repeat 1, MFI (a. u.)	Repeat 2, MFI (a. u.)	Repeat 3, MFI (a. u.)			0.00011	81.37	696	-614.6	6.458	95.18	2	0.000111		Generation	Repeat 1, MFI (a. u.)	Repeat 2, MFI (a. u.)	Repeat 3, MFI (a. u.)	Repeat 1, MFI (a. u.)	Repeat 2, MFI (a. u.)	Repeat 3, MFI (a. u.)		T1 vs. T2	2.333	-495.1 to 499.7	No	ns	0.9999	T2	0.01343
	4	99	85	83	904	894	709			0.002619	89.27	951.7	-862.4	44.22	19.5	2	0.001323		T1	25.2	60.7	25.3	597	951	516		T1 vs. T3	-102.3	-599.7 to 395.1	No	ns	0.7883	T3	0.589
	16	87	90.4	90.4	911	903	1041			0.006468	89	835.7	-746.7	60.34	12.37	2	0.002178		T2	25.3	34.6	64.3	379	820	858
	24	99.1	61	84	726	666	696			0.028075	129.3	816.3	-687	117.6	5.842	2	0.007089		T3	200	201	201	884	674	813
	36	197	106	85	649	902	898
	MFI: Mean flourecent intensity
	a.u.: Arbitrary unit

## Sheet: Data S10
	Fig. S13. The transcriptional activity of JUB1 TF in E. coli.
		0% Arabinose			0.2% Arabinose				Unpaired t-test	P value	Mean of 0%	Mean of 0.05%	Difference	SE of difference	t ratio	df	q value
	Sample	Repeat 1, MFI (a. u.)	Repeat 2, MFI (a. u.)	Repeat 3, MFI (a. u.)	Repeat 1, MFI (a. u.)	Repeat 2, MFI (a. u.)	Repeat 3, MFI (a. u.)		JUB1 (wo SoxS AD)-1x	0.078103	50.7	38.37	12.33	5.237	2.355	4	0.158461
	JUB1 (wo SoxS AD)-1x	46.3	45.3	60.5	39.1	41.1	34.9		JUB1 (wo SoxS AD)-2x	0.104595	66.97	84.7	-17.73	7.696	2.304	3	0.158461
	JUB1 (wo SoxS AD)-2x	77.9	57.4	65.6	85.1	84.3	N.A.		JUB1 (wo SoxS AD)-4x	0.15829	49.55	145.7	-96.15	51.42	1.87	3	0.159873
	JUB1 (wo SoxS AD)-4x	47.2	51.9	N.A.	66.1	187	184
	a.u.: Arbitrary Unit
	MFI: Mean fluorescent intensity

[truncated: 10 more sheets: Data S11, Data S12, Data S13, Data S14, Data S15, Data S16, Data S17, Data S18, Data S19, Data S20]
